# Supplementary material for: Natural genetic variation in C. elegans identified genomic loci controlling metabolite levels
Source: Genome Res. 2018 Sep;28(9):1296–308. doi: 10.1101/gr.232322.117 (PMC6120624; doi:10.1101/gr.232322.117)
Supplement: Supplemental Material [file supp_gr.232322.117_Supplemental_Code.zip]

Archive with 552 entries (363 files):
- Supplemental code/
- Supplemental code/.gitignore
- Supplemental code/.Rhistory
- Supplemental code/Metabolomics.R
- Supplemental code/Metabolomics.Rproj
- Supplemental code/.git/
- Supplemental code/.git/COMMIT_EDITMSG
- Supplemental code/.git/config
- Supplemental code/.git/description
- Supplemental code/.git/HEAD
- Supplemental code/.git/index
- Supplemental code/.git/hooks/
- Supplemental code/.git/hooks/applypatch-msg.sample
- Supplemental code/.git/hooks/commit-msg.sample
- Supplemental code/.git/hooks/post-update.sample
- Supplemental code/.git/hooks/pre-applypatch.sample
- Supplemental code/.git/hooks/pre-commit.sample
- Supplemental code/.git/hooks/pre-push.sample
- Supplemental code/.git/hooks/pre-rebase.sample
- Supplemental code/.git/hooks/pre-receive.sample
- Supplemental code/.git/hooks/prepare-commit-msg.sample
- Supplemental code/.git/hooks/update.sample
- Supplemental code/.git/info/
- Supplemental code/.git/info/exclude
- Supplemental code/.git/logs/
- Supplemental code/.git/logs/HEAD
- Supplemental code/.git/logs/refs/
- Supplemental code/.git/logs/refs/heads/
- Supplemental code/.git/logs/refs/heads/master
- Supplemental code/.git/logs/refs/remotes/
- Supplemental code/.git/logs/refs/remotes/origin/
- Supplemental code/.git/logs/refs/remotes/origin/master
- Supplemental code/.git/objects/
- Supplemental code/.git/objects/04/
- Supplemental code/.git/objects/04/d2d2b92be126c240f9fb8954febedfb1df7beb
- Supplemental code/.git/objects/06/
- Supplemental code/.git/objects/06/6341ea1449b1da681a83d36b1ffda2f9cc045d
- Supplemental code/.git/objects/08/
- Supplemental code/.git/objects/08/84c120724c4b40fc467dee465ec2581b8a9fcc
- Supplemental code/.git/objects/0e/
- Supplemental code/.git/objects/0e/a1b5ad1d178338dce919ef7a0a711ed3df264d
- Supplemental code/.git/objects/0f/
- Supplemental code/.git/objects/0f/eaa8308e6485712036aaa82c6c043b3b1d9d6c
- Supplemental code/.git/objects/19/
- Supplemental code/.git/objects/19/a0b8bf154e68ab63d630c584e9ef7d6d6ac5ce
- Supplemental code/.git/objects/1b/
- Supplemental code/.git/objects/1b/c037a2b3e2d469e39bb1786f19fe54ea5ee22f
- Supplemental code/.git/objects/26/
- Supplemental code/.git/objects/26/8780f7dc113cf64acb0170c468fc3a6dc6e6b0
- Supplemental code/.git/objects/26/b5aa5315f93abe771271c827e533a5238398a5
- Supplemental code/.git/objects/2d/
- Supplemental code/.git/objects/2d/15c8c1a1e282a8bb772d219dcc53f06a4889a0
- Supplemental code/.git/objects/34/
- Supplemental code/.git/objects/34/be845f811ac3cc2af713a86c08f6c6285f8111
- Supplemental code/.git/objects/35/
- Supplemental code/.git/objects/35/c177f71726e5924e06a16c98579d3f9d11ca3f
- Supplemental code/.git/objects/36/
- Supplemental code/.git/objects/36/ac9b7f830ac10f613bb575aa6bf58f3f1d168b
- Supplemental code/.git/objects/39/
- Supplemental code/.git/objects/39/2fcdf7a463d2ff032bae756d26513cce7d462d
- Supplemental code/.git/objects/3c/
- Supplemental code/.git/objects/3c/ec68f9238522fd89b70fa16bedd39497fddf5f
- Supplemental code/.git/objects/3e/
- Supplemental code/.git/objects/3e/542ae02bb513c6b51a69bc8a2776ffa128f752
- Supplemental code/.git/objects/4b/
- Supplemental code/.git/objects/4b/1714ccc2918f49d8d4b886d0df7f00b8936bed
- Supplemental code/.git/objects/5b/
- Supplemental code/.git/objects/5b/6a0652566d10360493952aec6d4a4febc77083
- Supplemental code/.git/objects/5f/
- Supplemental code/.git/objects/5f/35b6c325205d7d44e448d430053fcee0ecfee6
- Supplemental code/.git/objects/62/
- Supplemental code/.git/objects/62/186f544744371aeba0a52137ce6a29917d2ec1
- Supplemental code/.git/objects/65/
- Supplemental code/.git/objects/65/1e6074461e091c473fa6a51c03f9e00f8f3125
- Supplemental code/.git/objects/79/
- Supplemental code/.git/objects/79/c87bbf54f384b2b66e54e34ee577c69361fae7
- Supplemental code/.git/objects/7a/
- Supplemental code/.git/objects/7a/a7d699c5b6a03553b3ac6df3f889b7f54c83e2
- Supplemental code/.git/objects/80/
- Supplemental code/.git/objects/80/9b228888c64b4aef14ff24eb04d9e36a7d4b2f
- Supplemental code/.git/objects/80/d016c01540b1a80e770d38d291d05cead0af3e
- Supplemental code/.git/objects/8c/
- Supplemental code/.git/objects/8c/645bd079b6150da295e87e071d1f735e56f334
- Supplemental code/.git/objects/8e/
- Supplemental code/.git/objects/8e/a2e43f49f5f6f0b48f0c335258b8399c5c33c0
- Supplemental code/.git/objects/90/
- Supplemental code/.git/objects/90/d8af99d5d6c78d3f3ea05bff421f2380ba9339
- Supplemental code/.git/objects/9a/
- Supplemental code/.git/objects/9a/7c040dda63763c9321afbeec4c8832781c465f
- Supplemental code/.git/objects/b1/
- Supplemental code/.git/objects/b1/c64a9037e54c243a6b03f996c833e4a4ecc054
- Supplemental code/.git/objects/b5/
- Supplemental code/.git/objects/b5/b40607dd4612b1e3fe94a74a464c044a732780
- Supplemental code/.git/objects/bf/
- Supplemental code/.git/objects/bf/fd7bf258cb4a6004fa389bba257ca0a60ec145
- Supplemental code/.git/objects/cd/
- Supplemental code/.git/objects/cd/22ef092bb6b6042116fa08725e714ab2582c38
- Supplemental code/.git/objects/ce/
- Supplemental code/.git/objects/ce/4422b07513c2116025919ba35e6684e7ee5052
- Supplemental code/.git/objects/ce/cf5d4e9682765e70028fa75af2e35283d3230a
- Supplemental code/.git/objects/d2/
- Supplemental code/.git/objects/d2/749bac4d8b44e97e799d6ca3b290a0718e4c72
- Supplemental code/.git/objects/d3/
- Supplemental code/.git/objects/d3/747903e444bc7266ba18d91d237aabd1064ee9
- Supplemental code/.git/objects/d5/
- Supplemental code/.git/objects/d5/0ce9889a2259fd566a8d976172a7065518bc64
- Supplemental code/.git/objects/d8/
- Supplemental code/.git/objects/d8/acf16fd6dded52f48d2ef4c69b18908d61d0af
- Supplemental code/.git/objects/e4/
- Supplemental code/.git/objects/e4/32ada53206fe63291addcd2e3e05c00206921d
- Supplemental code/.git/objects/e7/
- Supplemental code/.git/objects/e7/6449bddb11170d993a879760df1ad1d7b16db8
- Supplemental code/.git/objects/ee/
- Supplemental code/.git/objects/ee/e29ef49aa88df44a498da94fe6fd16b8dfd445
- Supplemental code/.git/objects/f0/
- Supplemental code/.git/objects/f0/2e8610e969ce4dd1c8cb9ad004ed23764417d0
- Supplemental code/.git/objects/f0/a25bca67340b590a5fd89bfb1ec3adbd2fd38b
- Supplemental code/.git/objects/f7/
- Supplemental code/.git/objects/f7/c4eb71c2ab29dcfa5ea82843a9d52e63a7b0b7
- Supplemental code/.git/objects/fb/
- Supplemental code/.git/objects/fb/8ac60629b8750120cbc6bb4e40faeab65ce013
- Supplemental code/.git/objects/info/
- Supplemental code/.git/objects/pack/
- Supplemental code/.git/refs/
- Supplemental code/.git/refs/heads/
- Supplemental code/.git/refs/heads/master
- Supplemental code/.git/refs/remotes/
- Supplemental code/.git/refs/remotes/origin/
- Supplemental code/.git/refs/remotes/origin/master
- Supplemental code/.git/refs/tags/
- Supplemental code/.Rproj.user/
- Supplemental code/.Rproj.user/14F4242B/
- Supplemental code/.Rproj.user/14F4242B/rmd-outputs
- Supplemental code/.Rproj.user/14F4242B/saved_source_markers
- Supplemental code/.Rproj.user/14F4242B/session-persistent-state
- Supplemental code/.Rproj.user/14F4242B/ctx/
- Supplemental code/.Rproj.user/14F4242B/pcs/
- Supplemental code/.Rproj.user/14F4242B/pcs/debug-breakpoints.pper
- Supplemental code/.Rproj.user/14F4242B/pcs/files-pane.pper
- Supplemental code/.Rproj.user/14F4242B/pcs/source-pane.pper
- Supplemental code/.Rproj.user/14F4242B/pcs/windowlayoutstate.pper
- Supplemental code/.Rproj.user/14F4242B/pcs/workbench-pane.pper
- Supplemental code/.Rproj.user/14F4242B/presentation/
- Supplemental code/.Rproj.user/14F4242B/profiles-cache/
- Supplemental code/.Rproj.user/14F4242B/sdb/
- Supplemental code/.Rproj.user/14F4242B/sdb/per/
- Supplemental code/.Rproj.user/14F4242B/sdb/per/t/
- Supplemental code/.Rproj.user/14F4242B/sdb/per/t/60BFBAE4
- Supplemental code/.Rproj.user/14F4242B/sdb/per/t/E1E38C92
- Supplemental code/.Rproj.user/14F4242B/sdb/per/u/
- Supplemental code/.Rproj.user/14F4242B/sdb/prop/
- Supplemental code/.Rproj.user/14F4242B/sdb/prop/43A8E444
- Supplemental code/.Rproj.user/14F4242B/sdb/prop/C8E02348
- Supplemental code/.Rproj.user/14F4242B/sdb/prop/INDEX
- Supplemental code/.Rproj.user/14F4242B/viewer-cache/
- Supplemental code/.Rproj.user/70078D7D/
- Supplemental code/.Rproj.user/70078D7D/persistent-state
- Supplemental code/.Rproj.user/70078D7D/rmd-outputs
- Supplemental code/.Rproj.user/70078D7D/saved_source_markers
- Supplemental code/.Rproj.user/70078D7D/session-persistent-state
- Supplemental code/.Rproj.user/70078D7D/console06/
- Supplemental code/.Rproj.user/70078D7D/console06/INDEX001
- Supplemental code/.Rproj.user/70078D7D/ctx/
- Supplemental code/.Rproj.user/70078D7D/explorer-cache/
- Supplemental code/.Rproj.user/70078D7D/pcs/
- Supplemental code/.Rproj.user/70078D7D/pcs/debug-breakpoints.pper
- Supplemental code/.Rproj.user/70078D7D/pcs/files-pane.pper
- Supplemental code/.Rproj.user/70078D7D/pcs/source-pane.pper
- Supplemental code/.Rproj.user/70078D7D/pcs/source-window.pper
- Supplemental code/.Rproj.user/70078D7D/pcs/windowlayoutstate.pper
- Supplemental code/.Rproj.user/70078D7D/pcs/workbench-pane.pper
- Supplemental code/.Rproj.user/70078D7D/presentation/
- Supplemental code/.Rproj.user/70078D7D/profiles-cache/
- Supplemental code/.Rproj.user/70078D7D/sdb/
- Supplemental code/.Rproj.user/70078D7D/sdb/per/
- Supplemental code/.Rproj.user/70078D7D/sdb/per/t/
- Supplemental code/.Rproj.user/70078D7D/sdb/per/t/86177D56
- Supplemental code/.Rproj.user/70078D7D/sdb/per/u/
- Supplemental code/.Rproj.user/70078D7D/sdb/prop/
- Supplemental code/.Rproj.user/70078D7D/sdb/prop/E4DEC1F1
- Supplemental code/.Rproj.user/70078D7D/sdb/prop/INDEX
- Supplemental code/.Rproj.user/70078D7D/sources/
- Supplemental code/.Rproj.user/70078D7D/sources/per/
- Supplemental code/.Rproj.user/70078D7D/sources/per/t/
- Supplemental code/.Rproj.user/70078D7D/sources/per/t/1E35012A
- Supplemental code/.Rproj.user/70078D7D/sources/per/t/1E35012A-contents
- Supplemental code/.Rproj.user/70078D7D/sources/per/u/
- Supplemental code/.Rproj.user/70078D7D/sources/prop/
- Supplemental code/.Rproj.user/70078D7D/sources/prop/4F863DF
- Supplemental code/.Rproj.user/70078D7D/sources/prop/52BA526B
- Supplemental code/.Rproj.user/70078D7D/sources/prop/9E3070FA
- Supplemental code/.Rproj.user/70078D7D/sources/prop/BB930590
- Supplemental code/.Rproj.user/70078D7D/sources/prop/E4DEC1F1
- Supplemental code/.Rproj.user/70078D7D/sources/prop/INDEX
- Supplemental code/.Rproj.user/70078D7D/viewer-cache/
- Supplemental code/.Rproj.user/70078D7D/viewer_history/
- Supplemental code/.Rproj.user/D27538B7/
- Supplemental code/.Rproj.user/D27538B7/rmd-outputs
- Supplemental code/.Rproj.user/D27538B7/saved_source_markers
- Supplemental code/.Rproj.user/D27538B7/session-persistent-state
- Supplemental code/.Rproj.user/D27538B7/ctx/
- Supplemental code/.Rproj.user/D27538B7/pcs/
- Supplemental code/.Rproj.user/D27538B7/pcs/files-pane.pper
- Supplemental code/.Rproj.user/D27538B7/pcs/source-pane.pper
- Supplemental code/.Rproj.user/D27538B7/pcs/source-window.pper
- Supplemental code/.Rproj.user/D27538B7/pcs/windowlayoutstate.pper
- Supplemental code/.Rproj.user/D27538B7/pcs/workbench-pane.pper
- Supplemental code/.Rproj.user/D27538B7/presentation/
- Supplemental code/.Rproj.user/D27538B7/profiles-cache/
- Supplemental code/.Rproj.user/D27538B7/sdb/
- Supplemental code/.Rproj.user/D27538B7/sdb/per/
- Supplemental code/.Rproj.user/D27538B7/sdb/per/t/
- Supplemental code/.Rproj.user/D27538B7/sdb/per/u/
- Supplemental code/.Rproj.user/D27538B7/sdb/prop/
- Supplemental code/.Rproj.user/D27538B7/sdb/prop/FDD8CDD2
- Supplemental code/.Rproj.user/D27538B7/sdb/prop/INDEX
- Supplemental code/.Rproj.user/D27538B7/viewer-cache/
- Supplemental code/.Rproj.user/shared/
- Supplemental code/.Rproj.user/shared/notebooks/
- Supplemental code/.Rproj.user/shared/notebooks/patch-chunk-names
- Supplemental code/.Rproj.user/shared/notebooks/paths
- Supplemental code/Supporting_files/
- Supplemental code/Supporting_files/CBN_prepub_201704.txt
- Supplemental code/Supporting_files/KEGGpathways.txt
- Supplemental code/Supporting_files/Lipid_collection.xlsx
- Supplemental code/Supporting_files/obj_Metabolomics_normalized_data.Rdata
- Supplemental code/Supporting_files/obj_Metabolomics_normalized_RNAi.Rdata
- Supplemental code/Supporting_files/Thompson_2015_Gene_summary.txt
- Supplemental code/Supporting_files/Trait_names.txt
- Supplemental code/Supporting_scripts/
- Supplemental code/Supporting_scripts/convenience_functions.R
- Supplemental code/Supporting_scripts/load_CBN_map.R
- Supplemental code/Supporting_scripts/load_normalized_data.R
- Supplemental code/Supporting_scripts/Remap_mQTL_peaks_IL.R
- __MACOSX/
- __MACOSX/._Supplemental code
- __MACOSX/Supplemental code/
- __MACOSX/Supplemental code/._.git
- __MACOSX/Supplemental code/._.gitignore
- __MACOSX/Supplemental code/._.Rhistory
- __MACOSX/Supplemental code/._.Rproj.user
- __MACOSX/Supplemental code/._Metabolomics.R
- __MACOSX/Supplemental code/._Metabolomics.Rproj
- __MACOSX/Supplemental code/._Supporting_files
- __MACOSX/Supplemental code/._Supporting_scripts
- __MACOSX/Supplemental code/.git/
- __MACOSX/Supplemental code/.git/._COMMIT_EDITMSG
- __MACOSX/Supplemental code/.git/._config
- __MACOSX/Supplemental code/.git/._description
- __MACOSX/Supplemental code/.git/._HEAD
- __MACOSX/Supplemental code/.git/._hooks
- __MACOSX/Supplemental code/.git/._index
- __MACOSX/Supplemental code/.git/._info
- __MACOSX/Supplemental code/.git/._logs
- __MACOSX/Supplemental code/.git/._objects
- __MACOSX/Supplemental code/.git/._refs
- __MACOSX/Supplemental code/.git/hooks/
- __MACOSX/Supplemental code/.git/hooks/._applypatch-msg.sample
- __MACOSX/Supplemental code/.git/hooks/._commit-msg.sample
- __MACOSX/Supplemental code/.git/hooks/._post-update.sample
- __MACOSX/Supplemental code/.git/hooks/._pre-applypatch.sample
- __MACOSX/Supplemental code/.git/hooks/._pre-commit.sample
- __MACOSX/Supplemental code/.git/hooks/._pre-push.sample
- __MACOSX/Supplemental code/.git/hooks/._pre-rebase.sample
- __MACOSX/Supplemental code/.git/hooks/._pre-receive.sample
- __MACOSX/Supplemental code/.git/hooks/._prepare-commit-msg.sample
- __MACOSX/Supplemental code/.git/hooks/._update.sample
- __MACOSX/Supplemental code/.git/info/
- __MACOSX/Supplemental code/.git/info/._exclude
- __MACOSX/Supplemental code/.git/logs/
- __MACOSX/Supplemental code/.git/logs/._HEAD
- __MACOSX/Supplemental code/.git/logs/._refs
- __MACOSX/Supplemental code/.git/logs/refs/
- __MACOSX/Supplemental code/.git/logs/refs/._heads
- __MACOSX/Supplemental code/.git/logs/refs/._remotes
- __MACOSX/Supplemental code/.git/logs/refs/heads/
- __MACOSX/Supplemental code/.git/logs/refs/heads/._master
- __MACOSX/Supplemental code/.git/logs/refs/remotes/
- __MACOSX/Supplemental code/.git/logs/refs/remotes/._origin
- __MACOSX/Supplemental code/.git/logs/refs/remotes/origin/
- __MACOSX/Supplemental code/.git/logs/refs/remotes/origin/._master
- __MACOSX/Supplemental code/.git/objects/
- __MACOSX/Supplemental code/.git/objects/._04
- __MACOSX/Supplemental code/.git/objects/._06
- __MACOSX/Supplemental code/.git/objects/._08
- __MACOSX/Supplemental code/.git/objects/._0e
- __MACOSX/Supplemental code/.git/objects/._0f
- __MACOSX/Supplemental code/.git/objects/._19
- __MACOSX/Supplemental code/.git/objects/._1b
- __MACOSX/Supplemental code/.git/objects/._26
- __MACOSX/Supplemental code/.git/objects/._2d
- __MACOSX/Supplemental code/.git/objects/._34
- __MACOSX/Supplemental code/.git/objects/._35
- __MACOSX/Supplemental code/.git/objects/._36
- __MACOSX/Supplemental code/.git/objects/._39
- __MACOSX/Supplemental code/.git/objects/._3c
- __MACOSX/Supplemental code/.git/objects/._3e
- __MACOSX/Supplemental code/.git/objects/._4b
- __MACOSX/Supplemental code/.git/objects/._5b
- __MACOSX/Supplemental code/.git/objects/._5f
[truncated: 252 more entries]
