# Supplementary material for: Natural genetic variation in C. elegans identified genomic loci controlling metabolite levels
Source: Genome Res. 2018 Sep;28(9):1296–308. doi: 10.1101/gr.232322.117 (PMC6120624; doi:10.1101/gr.232322.117)
Supplement: Supplemental Material [file supp_gr.232322.117_Supplemental_Code.zip › Supplemental code/Supporting_files/CBN_prepub_201704.txt]

chrom	start	end	sample	gt	supporting_sites	sites	DP	switches	CIGAR
I	1	11405401	CBN017	2	1397	1588	1.132.426.628	292	A13R1A7R1A13R3A10R1A12R1A2R1A1R1A5R1A2R1A16R1A20R1A9R1A1R2A17R1A15R2A13R1A2R1A13R2A7R1A7R1A7R2A8R1A1R1A11R2A7R4A6R1A10R1A6R1A2R4A8R1A6R3A2R1A14R1A1R1A3R2A1R1A1R1A2R1A6R1A22R2A2R2A4R1A12R3A11R1A5R1A30R1A14R2A1R1A5R1A5R1A3R4A1R2A6R1A4R2A4R1A2R1A1R1A2R1A5R2A1R1A20R1A2R2A1R2A4R2A9R1A14R1A16R6A3R1A2R2A14R1A9R1A3R1A3R1A12R1A8R2A19R1A2R1A14R1A5R1A10R2A9R1A3R1A23R1A16R1A3R1A14R1A20R1A10R1A2R1A1R1A28R1A12…
I	11405402	15072434	CBN017	1	999	1092	115.015.015	134	R10A1R15A2R3A1R19A1R1A1R20A1R5A1R7A2R6A2R48A1R9A1R8A1R32A2R7A4R42A5R22A1R40A1R20A1R11A1R1A1R41A2R1A1R17A1R10A2R10A1R18A1R6A1R1A1R52A5R28A1R9A1R12A1R3A3R7A1R7A1R3A1R1A1R35A2R4A1R14A1R28A2R9A1R4A1R46A1R10A1R9A1R12A3R12A1R53A1R8A1R5A1R2A1R5A1R16A1R11A1R5A1R1A1R2A1R6A2R47A1R9A2R42A1R32A1R7A1R4A1R2A1R4A1R3
II	1	15279421	CBN017	2	3583	4029	1.143.663.739	225	A4R1A3R1A31R3A9R3A29R1A17R1A5R1A12R1A31R1A3R3A7R1A12R1A2R1A10R1A1R1A3R1A15R1A7R1A25R1A7R1A25R2A6R1A17R1A7R1A6R1A22R1A71R2A13R2A4R1A13R1A33R2A2R1A5R1A32R1A3R1A19R9A29R5A46R1A5R1A36R1A24R2A58R2A6R1A2R1A14R4A25R1A27R2A8R1A9R2A13R1A43R1A12R1A2R1A7R1A9R3A4R12A12R1A16R1A4R1A9R2A1R2A4R1A2R1A5R2A12R1A5R1A22R1A26R1A14R1A5R3A43R1A40R1A18R1A43R1A3R1A5R6A2R1A3R1A6R1A25R5A6R1A29R1A2R1A2R1A7R2A21R2A2R2A5R1A3R1…
III	1	13783801	CBN017	2	335	369	1.128.358.209	50	A11R1A1R1A45R1A5R1A6R3A3R1A20R1A15R1A29R1A2R1A53R6A8R1A4R1A25R1A12R1A3R1A8R1A5R1A6R1A23R1A16R1A6R1A10R1A8R3A3R1A8
IV	1	17493829	CBN017	2	2366	2633	1.098.478.445	406	A22R1A3R1A16R5A12R1A60R1A1R1A9R1A1R2A4R1A1R1A1R1A22R1A2R2A2R1A2R1A1R2A8R1A8R2A9R1A4R1A14R1A2R1A2R1A1R1A2R1A26R1A13R1A2R1A1R1A6R1A2R1A5R1A2R1A8R1A15R1A6R1A39R4A11R1A2R1A62R1A19R1A3R1A26R1A46R1A3R1A9R1A17R1A33R1A1R4A1R1A15R2A7R1A6R4A5R2A16R1A2R1A2R1A4R1A2R1A7R1A5R1A5R1A21R2A2R5A3R1A18R2A2R1A40R1A9R3A5R1A8R1A43R1A5R2A2R1A5R2A8R2A43R3A1R1A3R1A9R2A12R4A1R1A1R7A1R1A4R1A8R1A59R1A18R1A39R1A20R1A13R1A8R1A…
V	1	20924180	CBN017	2	125	167	1.088	30	A4R1A9R2A8R3A2R2A1R1A3R1A2R1A2R1A1R1A3R6A7R12A15R1A41R3A9R6A11R1A7
X	1	17718942	CBN017	2	1814	2013	1.100.330.761	320	A3R1A1R1A18R1A19R1A2R1A6R1A42R1A2R1A8R1A6R1A5R2A8R1A7R1A7R1A4R1A6R1A35R2A28R1A23R1A1R1A11R1A1R1A46R1A8R1A6R1A7R1A4R1A3R1A18R1A5R1A21R1A4R1A67R1A10R2A3R1A19R1A14R1A11R1A16R1A27R1A22R1A2R2A5R1A4R1A18R2A14R1A5R1A5R1A3R3A23R1A5R1A3R3A11R1A21R1A1R1A10R2A10R1A11R2A18R2A12R1A17R1A2R1A13R1A10R1A22R1A6R1A1R1A7R1A2R2A2R1A11R1A2R1A6R1A28R1A5R1A2R1A6R1A2R2A2R1A61R1A20R1A18R1A5R2A20R1A9R1A21R1A50R2A3R1A9R1A9R…
MtDNA	1	13794	CBN017	2	37	37	1.027.027.027	0	A37
I	1	11404586	CBN019	2	1325	1500	1.150.943.396	246	A8R2A20R1A2R1A15R1A30R1A6R1A7R2A5R1A3R1A16R4A20R2A6R1A44R1A6R1A39R1A8R10A26R1A4R5A7R1A3R1A2R1A10R1A10R1A15R2A7R1A21R3A3R1A2R1A25R1A4R2A8R1A1R1A1R1A3R2A6R1A4R1A10R9A19R1A6R1A4R3A4R1A8R1A1R1A21R2A16R1A5R2A3R2A5R1A19R1A12R1A4R1A1R2A11R1A13R1A1R1A5R1A1R1A2R1A14R1A5R1A5R1A5R1A16R1A2R4A22R1A6R1A7R1A2R1A12R1A26R1A4R1A5R2A13R1A3R1A16R1A1R1A11R1A20R1A20R1A10R1A4R1A20R1A4R1A12R1A9R3A10R1A5R1A15R1A13R1A13R1…
I	11404587	15072434	CBN019	1	914	1005	111.487.965	128	R18A1R1A1R1A1R4A1R4A4R8A3R7A1R1A1R35A1R19A1R1A1R6A1R34A1R43A4R15A1R30A1R11A1R5A2R1A1R10A2R63A1R4A1R25A1R14A1R5A1R13A5R2A2R48A2R11A2R27A1R5A1R34A1R4A1R1A1R2A1R1A1R2A1R20A2R2A1R35A1R7A1R6A1R11A1R30A3R5A3R61A1R7A1R2A1R25A1R20A1R17A1R23A1R13A2R6A1R2A4R7A1R1A1R2A1R5A1R31A1R5A1R28A2R6A1R8A1R14
II	1	15279421	CBN019	2	3534	3892	1.140.067.912	518	A3R1A31R1A27R1A5R1A10R2A50R1A3R1A32R1A45R3A3R2A25R2A34R1A12R1A31R1A20R1A2R1A11R1A1R1A2R1A5R1A4R1A20R2A9R1A18R1A23R1A2R1A21R2A6R3A4R2A72R4A6R3A2R1A3R1A3R1A7R1A29R1A6R2A10R1A2R1A37R2A6R13A17R1A8R4A26R1A10R1A1R1A30R1A12R4A63R1A9R2A53R1A10R1A36R3A3R1A34R1A21R1A2R2A10R1A17R1A1R1A56R1A4R1A34R2A1R1A35R1A27R1A10R2A14R1A43R1A17R1A29R1A11R1A19R1A26R1A13R1A1R1A9R1A27R1A31R1A24R1A4R1A12R1A36R1A1R1A1R1A8R2A7R…
III	1	13783801	CBN019	2	1941	2168	1.207.624.936	326	A13R1A15R1A1R1A1R3A1R1A1R2A9R1A9R2A1R3A15R1A5R7A15R1A33R1A6R1A3R1A9R2A2R2A38R1A10R2A4R1A6R1A4R1A17R1A18R1A4R1A28R1A23R1A3R1A1R1A24R1A10R1A2R1A7R1A13R1A11R1A28R1A22R1A13R1A5R2A1R1A20R2A14R2A16R1A2R1A4R1A56R1A23R1A11R4A9R9A8R4A28R1A6R1A14R3A20R1A9R1A21R1A14R1A2R2A7R1A8R3A2R1A2R1A11R1A14R3A28R1A28R1A1R1A7R2A6R1A36R1A12R1A29R1A26R1A2R3A7R2A53R1A18R1A1R1A39R1A11R1A6R1A13R1A16R1A15R1A3R1A8R1A20R1A3R2A2…
IV	1	17493829	CBN019	2	2226	2451	1.118.598.383	328	A11R2A6R1A15R1A7R2A2R1A5R1A12R1A4R1A17R6A36R1A3R1A13R1A1R1A11R1A1R2A16R1A3R4A4R1A3R1A10R1A10R2A12R1A14R1A8R1A13R1A7R2A3R1A18R1A5R1A24R2A17R2A1R1A3R1A1R2A66R1A8R1A20R1A5R1A4R1A1R1A14R2A25R1A24R1A3R1A12R1A8R1A27R1A3R1A23R1A7R4A19R1A2R2A13R1A1R2A4R1A4R1A24R1A4R1A18R1A30R1A8R1A1R1A16R1A40R1A16R1A7R2A4R1A3R1A22R2A26R1A41R1A2R2A17R2A48R1A17R2A13R1A17R1A7R3A5R3A4R1A4R1A13R1A17R1A3R2A7R1A3R1A5R1A12R12A3R…
V	1	20924180	CBN019	2	5825	6397	111.776.824	740	A32R6A9R1A13R1A34R5A82R3A2R7A5R1A59R1A4R1A3R1A10R4A1R4A30R1A4R1A24R1A2R1A7R3A3R2A3R1A1R4A52R1A45R1A16R1A32R1A4R2A2R1A23R1A3R3A21R1A14R1A31R1A4R1A7R2A5R1A4R1A1R1A3R1A9R1A26R1A11R1A4R1A12R1A3R1A2R1A6R1A13R1A28R1A31R5A7R3A23R1A5R1A5R4A11R1A7R3A12R1A12R2A32R1A10R1A11R1A36R1A6R1A6R1A23R1A6R1A51R1A6R1A10R1A10R1A2R1A2R1A21R2A29R1A10R1A5R2A16R1A12R1A21R1A3R1A78R1A15R1A12R1A9R3A9R1A13R1A3R1A5R2A35R1A11R1A…
X	1	17718942	CBN019	2	1825	1980	1.126.027.397	260	A2R1A27R1A14R1A8R1A11R1A40R1A1R1A2R1A5R1A14R1A11R2A1R1A5R1A18R1A11R2A20R1A11R1A17R1A3R1A12R1A13R1A18R1A17R1A26R1A9R2A13R1A11R1A30R1A17R1A23R1A10R1A15R1A6R1A22R1A15R1A31R1A10R1A4R1A12R1A31R1A2R1A20R1A5R1A2R1A3R1A5R1A3R1A17R1A10R1A46R1A3R1A22R1A3R1A3R1A30R1A30R1A2R1A5R1A13R1A12R1A10R1A19R1A28R1A15R1A27R1A13R1A25R1A15R1A5R1A24R1A16R1A14R1A3R1A18R1A23R1A21R1A1R1A19R1A35R1A3R1A16R5A19R1A10R2A4R1A7R2A3…
MtDNA	1	13794	CBN019	2	38	38	1.131.578.947	0	A38
I	1	12287133	CBN020	2	1367	1532	1.163.130.944	262	A12R1A2R1A2R1A15R1A30R2A16R1A1R2A9R1A24R1A3R1A5R1A15R1A25R1A11R1A5R1A1R6A3R1A1R1A3R1A8R1A5R1A21R1A1R1A8R1A4R2A6R1A10R1A3R1A11R2A5R3A3R1A8R2A4R1A4R1A6R1A12R3A7R3A2R1A7R4A2R1A8R1A4R1A7R1A2R1A1R1A22R1A11R1A1R1A12R1A4R1A1R2A1R1A3R1A20R1A4R1A4R2A2R1A6R1A59R1A6R1A10R1A1R2A12R1A4R1A4R3A7R1A22R1A11R2A11R1A4R1A7R1A3R1A17R1A9R1A1R1A1R1A16R2A7R1A6R1A5R1A6R1A19R2A22R1A14R1A15R1A10R1A12R1A24R1A2R1A14R1A16R1A2…
I	12287134	15072434	CBN020	1	515	604	1.112.621.359	104	R4A1R9A1R20A1R4A1R9A1R4A1R1A2R46A5R7A3R13A1R5A3R30A2R4A1R2A2R17A1R1A1R8A1R11A4R16A4R2A1R16A1R1A1R1A2R11A3R12A4R1A5R2A1R2A1R22A1R9A1R29A1R3A1R1A1R6A2R6A1R1A1R16A1R2A1R3A1R4A5R4A2R1A1R6A1R10A1R1A4R34A1R26A2R20A1R18A1R3A1R11A1R10A1R10
II	1	15279421	CBN020	2	3102	3524	1.168.923.275	544	R1A15R1A6R1A49R1A25R1A16R1A2R1A25R1A17R1A24R2A36R6A5R1A1R1A3R1A4R1A49R1A10R1A14R1A2R2A1R1A2R1A3R1A30R1A13R4A21R2A4R1A16R1A6R1A5R1A17R9A9R1A6R2A18R1A4R1A36R1A14R1A8R1A2R1A32R1A11R1A12R3A24R1A6R2A5R3A23R1A38R2A10R3A18R1A23R1A48R1A16R2A9R1A14R1A15R1A5R2A2R2A17R4A6R1A6R3A22R1A1R1A5R1A12R2A30R1A9R5A18R5A4R5A13R1A2R1A26R3A3R1A1R1A9R1A13R1A10R1A18R1A15R2A7R1A12R1A4R4A20R1A1R1A22R1A3R2A31R1A38R1A13R1A16R…
III	1	13783801	CBN020	2	167	191	1.137.724.551	26	A14R1A27R1A8R1A8R1A11R1A3R1A15R1A14R1A1R1A17R1A17R1A10R6A15R7A7
IV	1	17493829	CBN020	2	1856	2049	1.104.525.862	304	A3R1A23R1A1R1A7R1A15R2A2R2A22R1A4R2A18R1A27R1A4R3A4R1A5R1A20R1A28R2A11R1A5R1A3R1A5R1A13R1A22R4A5R1A5R1A6R1A5R1A36R2A9R1A4R2A16R1A14R1A6R1A2R1A3R1A13R3A3R1A39R2A2R2A6R1A20R3A5R1A4R2A40R1A7R1A4R1A14R2A6R1A3R1A10R1A1R3A11R1A34R1A4R1A15R1A13R1A5R1A15R1A9R1A7R1A1R2A14R1A6R1A9R1A5R1A37R3A35R1A27R1A2R1A1R1A43R1A39R1A2R1A34R1A46R1A5R1A19R1A6R1A13R1A28R1A2R1A14R1A60R2A40R2A1R1A41R1A1R1A9R1A7R1A6R1A3R1A21R…
V	1	20924180	CBN020	2	76	80	1.065.789.474	5	R1A6R1A60R2A10
X	1	17718942	CBN020	2	1712	1846	1.120.327.103	226	A8R1A14R1A3R1A15R2A30R1A11R1A1R1A26R2A11R1A3R1A18R2A25R2A14R1A7R1A3R1A14R1A39R1A8R1A22R1A22R1A3R1A18R1A10R1A3R1A1R1A66R1A14R1A35R1A14R1A14R1A20R2A2R1A20R1A27R1A22R1A15R2A5R1A32R1A4R1A21R1A18R1A2R1A21R1A6R1A6R1A1R1A52R1A19R1A9R1A69R1A7R1A14R2A13R1A16R2A11R1A7R1A5R2A44R1A3R1A36R1A20R1A8R2A20R1A14R2A13R1A2R1A6R1A4R1A16R1A27R1A8R1A19R1A22R1A3R1A9R1A5R1A3R1A5R1A3R1A14R2A6R1A3R2A15R1A1R1A13R1A3R1A9R2A2…
MtDNA	1	13794	CBN020	2	38	38	1.052.631.579	0	A38
I	1	12291298	CBN021	2	735	832	1.244.897.959	154	A4R1A3R3A2R1A14R2A4R1A30R1A22R1A8R2A6R2A1R1A8R2A7R1A10R1A6R3A1R1A6R1A4R2A3R1A3R1A2R1A16R1A13R2A5R1A1R1A8R1A9R1A1R1A9R1A6R1A28R1A10R1A1R3A3R1A13R1A24R1A15R1A1R1A3R1A35R1A22R1A4R1A1R1A5R2A5R1A4R1A17R1A9R1A7R1A28R1A35R1A30R2A11R1A4R1A38R1A1R1A14R1A22R1A1R1A2R1A1R1A3R1A5R1A11R1A1R1A6R1A4R4A2R2A9R1A2R1A2R2A2R1A8R1A4R1A5R1A4R1A52R1A7R2A2
I	12291299	15072434	CBN021	1	278	329	1.057.553.957	66	R1A1R10A1R10A1R4A2R4A1R29A1R1A6R23A7R2A2R14A1R23A1R1A1R4A1R2A1R11A2R3A1R3A1R9A1R15A2R4A1R3A2R2A1R3A1R2A1R10A1R27A1R9A1R15A2R4A1R4A1R1A2R5A1R19A1R1
II	1	15279421	CBN021	2	1840	2051	1.170.108.696	292	A11R1A7R1A22R1A27R1A17R1A23R4A3R5A36R1A11R1A3R1A27R4A1R1A3R1A4R1A25R1A17R1A12R4A37R1A9R1A13R1A9R2A22R1A4R1A4R1A8R3A6R1A9R2A24R1A6R1A4R3A6R2A6R4A24R1A21R1A15R1A3R3A19R7A6R1A11R1A1R1A52R1A12R1A2R1A14R2A4R1A19R1A26R1A4R1A1R1A3R1A1R1A2R2A10R1A11R1A4R1A2R2A16R1A18R4A52R1A20R1A3R1A10R7A4R1A5R2A38R1A8R1A34R1A1R3A2R1A7R1A19R2A6R1A21R1A28R1A7R2A1R1A55R1A13R1A17R1A6R1A19R1A1R1A24R1A14R1A5R2A17R1A5R1A1R1A4R…
III	1	13783801	CBN021	2	1031	1139	1.097.963.143	158	A11R1A17R3A5R3A36R1A1R2A58R2A7R3A5R1A8R1A13R1A17R1A17R2A6R3A4R1A40R3A4R1A4R1A21R1A33R1A56R2A17R1A1R1A4R2A3R1A5R1A27R4A9R1A2R1A7R2A14R1A10R3A15R1A18R1A12R1A1R1A38R2A3R1A10R1A3R1A20R1A24R1A3R1A4R1A17R1A6R1A12R1A1R1A14R1A16R1A19R1A4R1A8R1A13R1A3R1A22R1A5R1A25R2A7R1A10R1A17R1A9R1A14R2A7R1A8R1A1R1A3R1A3R1A15R1A21R1A7R5A14R1A5R1A17R2A13R1A7R1A7R1A25R1A5R1A9R1A29
IV	1	17493829	CBN021	2	1099	1226	116.833.485	181	A1R1A3R1A1R1A31R1A14R1A1R1A23R1A3R1A1R1A13R2A3R1A7R1A8R1A1R2A33R2A3R1A26R1A3R2A11R1A14R1A4R2A11R2A8R2A1R1A6R1A4R2A31R2A17R1A6R1A9R1A15R1A10R1A6R1A2R1A7R2A23R1A33R5A15R1A40R2A14R1A12R7A44R3A5R1A9R1A1R1A2R1A3R1A5R1A7R1A7R1A14R1A12R1A14R1A30R1A1R2A1R1A5R1A16R1A13R1A19R1A3R1A1R3A2R1A11R1A19R1A6R2A1R1A1R2A7R1A7R3A15R1A10R1A2R2A10R2A10R1A9R1A70R1A13R1A10R1A18R1A88R2A5R1A52R1A6R1A4R1A12R1A1R4A6R1A14R1A1…
V	1	20924180	CBN021	2	3034	3464	1.158.206.987	489	A5R2A11R1A6R1A4R1A82R1A19R1A69R1A2R1A3R2A19R12A51R1A1R2A4R1A11R1A28R1A3R1A10R2A6R1A18R1A16R1A1R1A4R1A7R1A1R1A7R1A8R2A2R1A10R1A6R1A4R1A11R1A12R2A2R9A1R1A12R1A19R1A34R5A10R1A26R1A31R2A4R1A2R3A10R1A3R2A3R1A4R1A2R1A3R1A4R1A8R1A18R7A11R1A2R1A26R1A18R2A7R1A5R1A4R2A2R1A45R2A1R1A8R1A18R4A13R4A14R1A24R1A6R1A3R1A5R4A10R1A6R1A1R1A4R1A17R2A21R1A46R1A56R1A11R1A16R1A7R1A28R1A8R2A42R1A19R1A19R2A5R1A7R1A2R3A8R1A…
X	1	17718942	CBN021	2	976	1088	1.112.704.918	182	A18R1A2R1A22R1A6R1A8R4A5R1A27R1A1R1A19R1A3R1A15R1A9R1A2R1A3R1A2R1A5R1A5R1A10R1A5R1A15R1A14R1A6R1A7R1A9R1A2R2A6R1A1R1A2R1A24R1A16R3A2R2A9R1A1R1A3R1A15R1A3R1A2R2A45R1A16R1A1R1A53R1A6R1A13R1A9R1A21R1A3R2A12R1A5R2A15R2A5R1A34R1A10R1A11R1A8R2A50R1A18R2A6R1A2R1A15R1A2R1A12R1A5R1A15R1A56R1A19R1A4R1A5R2A1R1A21R1A16R1A10R2A1R1A6R1A8R3A4R1A2R1A1R1A8R1A14R2A5R1A4R1A4R1A13R3A3R1A17R2A33R1A6R1A6R1A1R1A4R1A2R1…
MtDNA	1	13794	CBN021	2	35	38	1.657.142.857	2	A14R3A21
I	1	13998022	WN218	1	2975	3227	1.119.327.731	356	R4A1R6A1R1A1R2A1R81A1R29A1R10A2R14A1R5A1R11A2R11A1R24A2R4A1R2A2R7A1R21A2R5A2R10A1R27A1R21A4R1A1R1A1R36A4R6A1R1A1R53A1R6A1R16A1R10A1R7A1R4A1R26A2R25A1R38A1R15A1R19A2R1A1R56A1R4A1R2A1R22A1R8A1R1A2R5A2R8A1R44A1R16A1R57A4R7A1R20A2R2A1R7A1R7A1R7A1R39A1R78A1R78A1R8A2R2A2R34A1R36A2R25A1R35A1R13A1R27A1R1A1R13A2R3A1R14A1R1A1R86A1R3A1R35A2R4A1R17A1R25A1R2A1R11A5R12A1R12A1R20A1R5A1R16A1R1A2R8A2R14A1R3A1R37A…
I	13998023	15072434	WN218	2	274	292	1.138.686.131	30	A18R2A7R2A44R1A5R1A25R1A8R2A3R1A9R1A2R1A9R1A5R1A11R1A17R1A52R1A36R1A23
II	1	15279421	WN218	1	5271	5658	1.135.647.885	476	R15A2R1A1R46A1R1A2R21A1R9A1R54A1R31A1R1A1R41A2R5A2R28A1R9A1R13A1R7A2R38A2R46A3R2A2R1A1R3A1R10A1R15A1R12A1R5A1R5A1R1A1R16A1R3A1R17A1R144A1R5A5R214A2R40A3R26A1R1A2R2A5R120A8R114A2R60A6R33A1R122A2R11A1R12A2R2A1R50A1R43A2R32A2R1A2R4A1R14A5R38A1R57A1R1A1R1A2R93A1R32A2R29A1R58A1R5A1R5A1R80A1R41A1R9A1R22A1R6A1R50A1R2A1R27A1R76A14R23A8R141A1R57A1R17A1R97A2R3A1R3A1R9A2R16A2R15A1R7A2R15A1R52A2R16A2R38A4R5A…
III	1	13783801	WN218	1	3120	3369	1.153.846.154	320	R14A6R60A1R33A1R306A1R2A2R2A1R3A1R10A1R3A1R46A1R20A1R13A1R24A1R13A1R62A1R6A3R166A1R22A2R6A2R12A1R41A1R52A4R24A2R1A3R11A6R37A3R2A1R140A5R53A6R5A1R40A1R9A1R33A1R3A3R3A1R24A3R11A1R14A1R22A1R1A1R29A2R1A1R16A1R1A1R34A1R26A1R13A1R31A1R1A1R15A2R8A1R15A1R34A1R13A1R5A1R4A2R4A2R19A1R3A1R19A1R1A1R19A3R2A2R35A2R18A1R14A1R24A3R14A1R19A1R26A2R1A1R8A1R3A1R2A1R30A1R29A1R5A2R43A1R14A1R7A1R7A1R18A1R17A2R20A1R2A1R4…
IV	1	17493829	WN218	1	3438	3746	1.130.599.186	388	R10A1R15A1R9A2R10A1R6A2R13A2R25A1R45A1R2A3R14A1R6A1R37A1R2A1R31A1R51A1R15A1R13A3R11A1R9A1R5A1R23A1R13A3R39A1R10A5R6A2R13A2R56A1R41A1R6A1R22A3R34A3R1A1R33A3R73A1R21A3R8A2R3A1R5A2R4A2R20A1R8A1R5A2R25A1R1A2R53A3R39A3R13A1R3A1R3A3R19A1R173A2R1A1R8A1R8A1R4A5R40A6R2A1R17A1R5A1R34A2R51A1R13A1R19A1R43A1R1A2R8A5R49A1R188A1R13A1R6A1R46A2R7A1R2A2R1A2R44A7R11A4R13A1R5A1R15A1R1A2R33A2R11A1R18A1R1A1R6A1R17A1R1…
V	1	20924180	WN218	1	5929	6320	1.148.760.331	466	R25A1R6A1R3A1R9A1R4A1R4A5R320A4R40A1R16A1R104A1R27A1R10A2R65A1R2A1R50A2R51A1R24A2R16A1R14A1R11A1R9A1R1A1R5A1R12A2R2A1R3A1R39A2R5A1R39A1R10A1R8A1R3A2R35A1R1A1R5A2R7A2R6A1R7A2R20A2R6A1R3A2R4A2R1A1R1A3R11A1R13A1R1A1R3A1R5A1R23A1R34A1R15A1R49A3R1A1R5A1R15A1R18A2R5A2R11A1R106A1R5A2R23A1R31A1R9A1R45A1R3A1R38A1R103A8R10A1R1A13R36A6R28A1R5A1R9A1R64A1R21A1R5A1R2A8R38A1R6A1R18A4R18A3R59A1R193A1R30A2R13A1R8…
X	1	17718942	WN218	1	2922	3166	1.150.924.025	384	R25A1R5A1R5A1R15A1R15A1R6A1R2A1R2A1R30A1R3A2R42A1R4A2R50A1R12A1R3A1R2A1R58A2R14A2R9A1R27A1R9A2R34A1R27A1R12A2R22A1R14A1R17A1R35A1R8A1R29A1R21A1R9A1R2A1R16A1R7A1R69A1R15A1R13A2R25A1R10A1R4A1R2A1R2A1R25A1R54A1R30A1R2A1R14A1R1A2R36A1R3A1R8A2R11A3R23A1R17A2R10A4R20A1R21A1R16A1R4A2R12A1R2A1R31A1R16A1R23A3R10A1R6A1R8A1R3A1R31A1R16A2R12A1R1A2R2A1R14A1R8A1R41A1R8A1R4A1R20A1R33A1R5A1R2A1R2A1R9A1R6A1R10A1R…
MtDNA	1	13794	WN218	1	38	38	1.184.210.526	0	R38
I	1	15072434	CBN051	2	2228	2576	111.938.958.707	474	A18R1A1R1A2R2A7R4A24R3A18R1A4R1A2R1A7R1A4R1A3R1A8R1A2R1A16R1A6R1A22R1A6R2A3R2A19R1A10R1A9R1A5R8A3R4A7R2A4R4A4R1A1R1A6R1A3R1A1R2A4R1A4R1A14R3A3R1A1R3A29R1A12R1A7R1A14R4A3R2A2R9A10R1A3R1A2R3A1R1A9R1A10R1A17R1A1R1A2R1A2R1A6R1A1R1A4R2A2R1A6R1A7R1A2R1A5R3A2R1A19R1A5R1A12R1A1R1A8R1A5R1A5R2A13R1A12R1A2R1A10R2A1R1A4R1A5R1A4R1A11R1A11R2A6R1A12R6A7R2A1R1A9R1A5R1A1R1A6R1A14R1A4R1A2R2A1R1A1R2A6R14A16R1A21R1A…
II	1	15279421	CBN051	2	3443	3867	112.401.975.022	540	A17R14A27R1A5R3A16R2A4R1A2R1A2R1A1R2A11R1A7R1A19R13A3R1A5R1A9R2A17R6A9R1A4R2A20R2A24R1A11R1A20R1A5R6A20R1A7R1A5R1A20R1A2R2A2R1A2R1A3R1A2R1A17R2A6R1A23R2A9R1A3R1A16R1A3R1A2R1A6R2A12R7A71R1A2R1A51R2A19R1A34R1A82R2A47R5A40R4A12R1A7R1A13R1A2R1A5R1A29R1A14R10A19R1A4R1A16R1A11R1A26R1A5R1A3R1A7R1A33R3A7R1A18R1A8R1A23R1A3R1A9R1A2R3A6R2A1R2A24R1A6R3A5R2A11R2A42R1A8R1A14R1A13R3A12R1A4R1A26R1A32R4A10R1A16R1…
III	1	2186294	CBN051	2	810	951	119.382.716.049	152	A12R2A3R1A13R1A6R1A1R1A3R2A21R1A9R1A22R1A28R12A36R1A10R1A1R1A2R1A8R1A11R3A46R1A3R1A10R2A5R1A3R2A2R1A13R2A1R2A1R1A6R1A12R1A2R1A14R1A5R1A5R1A1R1A3R1A4R1A24R3A5R1A14R1A24R1A50R14A8R3A5R1A2R5A7R1A8R1A3R1A3R1A2R1A4R1A4R1A1R2A21R1A1R1A16R2A26R6A11R1A5R1A26R8A7R2A6R1A5R1A11R1A11R2A18R2A5R2A8R1A4R1A25R1A8R1A1R1A2R1A1R2A7R2A27R2A3R3A39R1A10R3A20
III	2186295	10929390	CBN051	1	856	940	11.214.953.271	140	R3A1R4A1R11A1R2A1R2A1R4A2R27A1R1A1R19A1R12A1R15A1R4A3R4A2R10A1R6A1R9A2R15A1R60A1R1A1R16A1R13A1R74A3R9A1R24A1R1A1R15A1R15A1R2A1R5A1R16A1R5A1R1A1R24A1R9A1R11A1R6A1R4A1R19A1R30A1R1A2R24A1R20A1R27A2R4A1R2A1R6A1R10A1R45A4R2A1R4A1R2A1R9A1R15A1R6A1R19A1R6A1R2A1R11A1R30A1R12A1R1A1R17A1R20A1R3A1R3A1R6A2R7A1R3A1R5A2R5A1R21
III	10929391	13783801	CBN051	2	454	524	114.977.973.568	93	A3R1A13R1A31R1A7R1A8R1A2R1A12R1A7R1A9R1A1R1A3R1A4R1A10R1A4R1A6R1A5R3A13R1A14R2A6R2A6R4A19R1A2R2A15R1A38R1A15R5A9R1A17R1A1R3A20R2A7R1A11R1A1R1A11R1A6R1A8R1A1R1A9R1A26R1A3R2A2R1A4R1A8R2A22R2A16R2A11R1A2R1A6R5
IV	1	17493829	CBN051	2	1018	1154	114.538.310.413	200	A9R1A7R1A9R1A6R1A5R2A11R1A11R1A15R1A19R1A13R4A7R1A1R1A4R1A16R1A3R1A12R1A2R1A2R1A1R1A5R1A6R1A16R1A1R2A7R1A5R1A26R1A1R1A5R1A11R2A8R1A7R2A2R1A10R2A10R2A22R1A5R1A15R2A2R1A7R1A3R2A20R1A3R1A13R1A2R1A12R1A10R1A6R1A8R1A10R11A13R1A4R1A3R1A3R1A7R1A4R1A27R3A16R2A17R2A6R1A2R1A7R2A14R1A4R2A8R1A35R1A2R1A5R1A1R1A7R1A7R1A11R1A14R3A18R1A13R1A5R3A11R1A19R1A59R1A11R1A7R2A24R1A12R2A18R1A11R1A3R1A16R1A1R1A17R1A3R1A27…
V	1	20924180	CBN051	2	226	247	112.831.858.407	26	A25R1A22R1A1R1A32R1A11R1A14R2A46R8A15R1A4R1A27R1A1R1A16R1A9R1A3
X	1	17718942	CBN051	2	1970	2191	111.573.604.061	369	R1A13R1A1R1A13R2A7R2A1R1A5R1A7R1A7R1A14R1A2R1A22R1A23R1A17R2A1R2A3R1A3R2A3R2A29R1A3R1A4R1A31R1A4R1A9R1A2R1A14R1A2R1A12R1A6R1A26R1A19R1A16R1A25R1A1R1A5R1A17R3A7R1A6R1A8R1A12R1A2R1A11R1A17R3A13R1A7R1A7R1A2R1A10R2A31R1A2R1A19R1A6R1A2R1A14R1A13R1A13R2A6R2A7R1A5R1A20R1A12R1A5R2A4R1A26R1A4R1A7R2A12R1A21R1A2R2A5R1A3R2A5R1A9R1A6R1A26R1A8R1A16R1A7R1A6R1A7R1A27R1A1R2A33R1A5R1A13R1A8R1A21R1A42R2A14R2A5R1A17…
MtDNA	1	13794	CBN051	2	38	38	115.789.473.684	0	A38
I	1	15072434	CBN079	2	2904	3284	118.767.217.631	538	A19R1A15R1A27R1A1R1A7R1A14R2A1R1A10R1A13R1A7R1A10R1A5R2A9R1A4R1A2R1A24R1A10R2A14R1A2R1A1R1A16R2A11R2A5R2A9R1A1R1A4R1A4R1A3R1A21R1A10R1A11R3A19R1A22R1A6R1A6R1A1R1A8R1A10R2A3R2A2R1A6R1A4R1A2R1A2R3A4R2A16R2A5R1A4R1A2R1A21R4A2R1A2R1A11R1A6R3A9R1A7R1A1R1A7R1A3R1A9R1A2R1A6R2A5R1A3R1A14R1A4R1A5R1A1R1A18R1A1R1A5R1A5R1A7R1A16R1A35R2A13R1A1R2A32R1A1R1A13R1A24R1A68R1A23R1A7R2A3R2A12R5A8R1A11R2A6R2A5R4A5R2A3…
II	1	15279421	CBN079	2	734	808	128.882.833.787	104	A12R2A5R1A3R1A5R1A2R2A43R1A2R1A3R1A41R4A7R1A2R1A13R1A36R1A11R1A31R1A12R1A9R1A4R1A5R1A4R2A38R1A11R1A1R1A1R1A17R3A21R1A8R1A19R1A15R1A16R2A15R1A13R1A1R1A1R1A4R2A7R1A18R1A20R1A42R2A32R2A13R1A2R2A6R1A8R1A1R3A4R1A24R7A11R1A5R2A16R1A5R1A17R1A72
III	1	13783801	CBN079	2	2670	3043	118.277.153.558	468	A24R1A16R3A3R1A1R1A18R4A8R1A1R1A2R3A3R4A1R2A16R1A2R1A30R4A61R1A3R1A17R2A5R3A10R1A4R1A7R1A20R1A10R1A1R1A7R1A3R1A17R7A5R1A21R2A23R1A11R1A6R1A12R1A7R1A6R1A20R1A23R1A3R2A1R1A9R1A7R1A15R6A7R4A49R1A12R1A44R3A12R12A5R1A6R1A1R1A1R2A25R2A2R1A5R1A8R1A13R1A14R1A15R2A27R1A13R1A6R2A2R2A8R3A1R2A14R1A11R1A6R1A3R2A18R10A2R4A13R1A2R6A3R1A34R1A20R1A10R1A2R1A21R1A3R1A15R3A27R2A6R1A15R1A5R6A5R2A4R2A14R2A4R2A6R3A6R1A…
IV	1	13204935	CBN079	1	2131	2372	114.171.750.352	326	R1A1R12A2R62A1R24A1R1A2R24A1R37A2R7A1R15A1R14A1R3A1R10A1R19A1R1A1R9A1R4A4R4A1R48A1R2A4R31A1R1A1R12A2R22A1R23A2R3A1R4A1R7A1R2A2R29A2R1A4R7A1R1A3R15A2R43A1R16A1R14A1R11A1R1A1R4A2R2A1R9A1R24A6R22A3R14A12R18A1R53A2R2A1R2A1R36A1R31A1R6A1R31A1R1A2R11A1R11A2R6A4R3A1R23A3R12A1R2A1R2A3R9A1R19A1R12A2R4A1R25A1R1A1R43A2R23A2R3A1R2A1R8A2R31A3R26A3R8A1R8A2R14A1R23A1R1A2R3A1R6A2R18A1R1A1R9A1R2A1R3A1R18A1R7A1R2A…
IV	13204936	17493829	CBN079	2	1162	1270	116.351.118.761	162	A2R1A24R3A9R1A18R1A21R1A2R1A10R1A2R1A1R1A3R1A4R1A48R1A7R1A19R1A17R1A10R1A27R1A5R1A3R1A26R1A9R2A19R1A8R1A2R1A2R2A1R2A2R1A29R1A33R1A5R2A32R1A9R1A6R1A6R1A6R1A44R2A25R1A18R2A89R1A11R1A12R1A1R4A21R2A7R1A20R1A2R1A8R1A14R2A7R1A6R1A16R1A4R1A22R2A1R1A1R2A16R1A30R1A8R1A1R1A9R1A7R1A2R2A31R1A33R1A6R1A1R4A4R1A48R1A32R1A2R2A27R3A4R1A10R1A3R1A10R1A16R2A54R4A1R2A17R1A13R1A6R1A15
V	1	20924180	CBN079	2	3017	3348	113.987.404.707	402	A11R1A6R2A2R1A18R2A17R1A5R1A3R3A1R4A1R1A5R8A2R1A16R2A14R1A14R1A20R1A17R1A73R1A29R10A39R1A7R1A26R1A30R6A3R2A53R2A5R1A42R1A7R1A7R1A1R2A3R1A5R1A23R4A9R1A10R1A2R1A55R2A43R1A3R1A37R1A25R1A13R1A16R1A22R1A19R1A16R1A9R2A7R1A2R1A3R5A4R1A4R1A1R1A5R1A27R1A10R1A19R1A2R1A2R1A21R1A11R1A11R1A4R2A14R2A13R1A9R2A41R2A4R1A6R1A5R6A11R3A51R2A36R1A16R1A18R3A7R1A5R2A4R2A4R1A14R3A25R1A15R2A8R1A17R2A32R1A9R1A20R3A4R1A2R2…
X	1	17718942	CBN079	2	2706	2905	115.410.199.557	348	A2R1A2R1A2R1A17R1A9R1A29R1A9R1A5R1A48R1A24R1A19R2A16R1A12R1A21R1A4R1A2R1A2R1A7R1A1R1A6R1A2R1A11R1A10R1A10R1A3R1A9R1A6R3A2R1A62R1A44R2A48R1A21R2A6R1A5R1A26R1A5R1A5R1A1R1A11R1A6R1A8R1A31R2A49R2A15R1A32R1A37R1A6R1A11R1A5R1A3R1A2R1A6R1A6R1A6R2A8R1A26R1A13R1A7R1A5R3A1R1A36R1A1R1A14R1A16R1A4R1A27R1A7R2A31R1A3R1A68R1A4R1A13R1A33R1A9R1A5R1A42R1A3R1A17R1A20R1A3R2A26R1A8R1A6R1A2R1A18R1A7R1A9R1A9R1A14R1A37R…
MtDNA	1	13794	CBN079	2	38	38	102.631.578.947	0	A38
I	1	15072434	CBN080	2	2116	2348	111.011.342.155	370	A31R1A10R1A8R1A3R1A6R1A7R1A14R1A12R1A1R1A24R1A12R1A12R1A4R1A51R9A5R1A4R1A13R1A9R2A2R2A4R1A4R1A10R1A2R1A14R1A1R1A23R1A3R1A3R1A2R1A1R2A3R3A1R2A12R1A4R1A6R1A30R2A1R1A3R1A6R1A2R3A11R3A33R1A25R3A14R1A9R2A45R1A3R1A2R2A14R1A10R1A3R2A27R1A1R1A18R1A10R1A2R1A9R1A9R8A16R1A3R1A2R1A27R1A3R1A4R1A1R1A12R2A31R1A3R2A5R2A12R1A10R1A7R1A2R1A5R1A7R1A17R1A1R1A17R1A80R1A14R1A2R1A16R1A16R1A1R2A5R1A1R3A27R1A8R1A5R1A24R1A…
II	1	15279421	CBN080	2	3287	3544	111.925.768.178	363	A1R2A42R1A18R1A10R1A49R1A4R1A78R2A35R2A6R1A1R1A3R3A79R1A1R1A13R1A43R3A18R1A48R1A158R1A3R2A10R1A21R1A10R4A10R1A11R1A2R1A26R1A7R1A3R1A9R3A1R1A2R5A5R4A3R1A14R2A22R2A1R1A2R1A52R1A38R7A10R1A51R2A17R1A3R1A19R1A30R2A16R4A2R1A4R3A16R3A1R1A3R1A36R1A8R1A28R1A1R1A21R2A5R1A50R1A37R2A11R1A8R1A43R1A2R2A7R1A14R1A14R1A17R1A13R1A6R1A6R1A8R1A12R1A51R1A8R1A16R1A10R1A70R6A23R1A8R1A30R6A54R1A13R1A13R1A26R1A29R2A39R1A…
III	1	13783801	CBN080	2	1818	1987	111.551.155.116	230	A21R2A10R5A3R1A11R1A9R1A16R1A10R7A11R1A56R2A30R1A34R1A9R1A18R1A3R1A6R1A73R1A42R3A21R2A27R6A18R1A16R1A1R2A36R3A19R1A3R1A5R1A21R1A27R9A10R2A2R1A1R2A36R1A7R2A3R1A23R1A1R1A13R1A20R2A23R1A2R1A34R1A40R1A16R1A41R2A6R1A16R1A2R4A22R1A28R1A1R1A4R1A1R1A3R3A75R1A7R1A7R2A1R1A2R1A56R1A49R1A18R1A12R1A14R1A7R1A27R1A10R1A70R1A1R2A20R1A1R1A2R1A19R1A11R1A8R1A2R1A2R1A3R1A16R1A6R2A5R1A5R1A5R1A3R1A21R1A78R1A5R2A16R1A8…
IV	1	12814432	CBN080	1	312	343	109.615.384.615	42	R53A2R20A1R18A4R20A1R16A1R15A1R12A2R3A1R24A1R7A1R12A1R1A1R28A1R8A1R9A1R8A1R5A1R2A2R6A1R30A4R10A2R5
IV	12814433	17493829	CBN080	2	780	859	109.487.179.487	126	A15R1A12R1A12R1A14R2A4R1A4R2A3R2A4R1A10R1A8R1A1R1A37R1A2R1A5R2A16R1A10R2A8R1A27R1A37R1A48R1A2R1A11R2A18R1A12R1A12R2A2R1A5R1A8R1A5R2A13R1A15R1A22R1A12R1A12R1A5R1A17R1A10R1A10R1A30R1A5R1A2R1A18R2A33R1A31R1A2R2A14R1A15R1A10R1A30R1A15R1A1R1A3R1A4R1A3R1A1R1A13R2A1R1A17R2A6R2A12R2A4R3A1R1A32R1A9
V	1	20924180	CBN080	2	3353	3639	109.305.099.911	382	A7R1A3R1A12R1A9R1A15R2A59R1A11R1A36R1A12R1A26R7A8R3A5R1A23R2A10R1A8R1A28R1A15R1A62R1A26R1A8R2A51R1A9R1A3R3A6R1A12R1A1R1A22R1A24R1A37R1A7R1A20R1A2R1A6R1A46R1A7R1A2R1A5R1A2R1A24R1A34R1A2R1A12R2A8R1A3R1A4R2A2R1A4R1A20R1A24R1A37R1A33R1A20R1A2R1A5R1A1R1A2R1A14R1A1R1A50R12A16R1A23R1A9R1A27R1A1R1A18R1A21R1A23R1A8R1A7R1A5R1A40R1A34R1A7R1A16R1A53R1A27R1A15R1A49R1A2R3A6R1A5R1A16R1A7R2A10R1A14R5A10R1A10R1A1…
X	1	17718942	CBN080	2	1715	1927	109.387.755.102	331	R3A5R1A13R1A11R1A13R1A11R1A18R1A8R1A9R1A3R1A4R1A16R1A4R1A12R2A35R4A17R1A1R1A7R1A2R1A12R1A7R1A3R1A1R1A11R1A5R2A1R3A20R1A2R1A1R2A1R1A2R1A2R1A9R1A2R1A7R1A2R2A2R1A15R1A5R1A22R1A6R1A3R1A2R3A6R1A6R2A5R1A49R1A15R1A5R1A21R2A2R1A3R1A16R1A2R1A1R1A1R1A9R1A6R1A3R1A14R1A3R3A14R1A12R1A5R1A20R2A46R2A15R3A5R1A17R1A2R1A8R1A4R1A8R2A14R1A13R1A8R1A11R1A2R1A2R1A15R2A22R1A10R1A14R1A9R3A1R2A1R1A4R2A4R1A1R1A3R2A9R3A3R1A…
MtDNA	1	13794	CBN080	2	38	38	105.263.157.895	0	A38
I	1	15072434	CBN081	2	3302	3608	119.412.477.286	480	A2R1A27R1A24R2A21R1A12R1A16R1A5R1A6R1A3R1A8R1A2R1A26R1A3R1A32R1A3R1A11R1A18R1A28R1A7R1A1R1A5R1A26R6A5R2A25R7A2R1A38R1A4R2A13R2A10R1A3R1A5R1A2R1A5R1A12R1A3R1A1R1A7R2A18R1A1R1A8R2A11R1A13R3A6R1A8R2A5R2A12R1A6R2A11R2A4R1A35R1A6R2A2R1A7R2A2R1A20R1A10R1A8R2A17R2A1R1A3R1A6R1A17R1A5R1A10R1A2R1A3R1A13R3A7R1A4R4A9R1A9R1A3R1A5R1A5R1A8R1A3R1A12R1A34R3A11R1A1R1A24R1A7R1A29R1A6R1A4R2A26R2A3R1A1R1A36R1A1R2A6R1…
II	1	15279421	CBN081	2	5190	5634	118.747.591.522	674	A12R1A4R1A38R1A39R1A27R2A10R1A34R1A31R1A48R1A2R1A3R1A3R1A13R1A3R1A36R1A53R1A5R4A20R2A7R1A14R1A3R1A8R1A5R1A9R2A40R1A32R1A16R1A5R1A9R1A43R1A14R4A90R1A2R2A30R1A65R1A3R2A7R1A17R1A29R1A12R1A5R1A21R1A10R1A6R1A22R2A25R1A6R1A2R1A16R3A22R1A36R7A4R1A25R1A14R9A4R1A58R2A58R1A51R1A7R1A5R1A31R1A13R1A7R1A1R1A7R1A1R1A8R1A40R1A28R1A42R1A1R4A4R1A14R1A28R6A22R1A71R1A42R2A4R1A20R2A29R1A6R1A1R1A2R1A7R1A6R1A20R2A2R2A1…
III	1	13783801	CBN081	2	2920	3181	118.287.671.233	368	A1R1A2R1A23R1A12R2A1R2A64R1A59R2A39R1A11R9A6R1A6R1A25R1A11R1A2R1A12R3A1R1A16R2A13R2A75R1A25R2A23R1A9R1A35R1A42R1A12R11A28R1A14R3A76R1A3R1A1R1A1R1A8R1A2R2A17R1A9R1A16R1A3R1A3R3A9R2A37R1A44R2A15R1A10R4A4R1A11R1A2R4A1R1A53R1A5R2A1R1A5R1A14R2A16R2A10R1A1R1A3R1A21R1A9R1A40R2A33R1A3R1A1R1A22R1A18R1A7R1A2R2A8R1A4R1A11R2A6R1A5R1A7R1A14R1A10R2A12R1A6R1A13R1A8R7A7R2A7R1A31R1A2R1A10R2A26R1A13R1A31R1A12R1A34…
IV	1	12811959	CBN081	1	615	646	11.593.495.935	42	R30A1R26A1R6A1R55A1R15A1R21A2R6A4R8A2R5A1R14A1R24A1R53A1R8A2R99A3R6A1R46A2R37A1R55A1R5A1R5A1R85A2R6
IV	12811960	17493829	CBN081	2	1273	1384	116.339.355.852	164	A6R2A17R1A1R1A3R2A1R1A21R1A53R1A6R1A61R1A42R1A29R1A6R1A14R1A12R1A11R1A2R1A45R1A15R1A2R4A5R1A9R1A2R1A25R1A12R1A8R1A1R1A15R1A33R9A36R2A1R6A2R2A55R1A31R4A10R1A3R1A29R1A6R1A30R1A1R1A18R1A2R1A7R1A34R1A8R1A7R1A15R1A4R1A28R2A1R1A1R1A36R3A51R1A7R1A4R1A24R1A5R1A1R1A8R1A1R1A2R1A17R1A13R1A13R2A5R1A76R1A7R1A6R1A2R1A8R1A10R1A44R1A13R2A8R1A11R1A1R1A16R1A23R1A9R2A24R1A18R1A4R1A14R1A6
V	1	20924180	CBN081	2	5222	5649	116.066.641.134	608	A10R1A6R1A12R1A14R1A14R1A140R3A11R1A15R1A28R1A1R1A6R3A1R2A11R1A2R3A28R1A16R1A27R2A4R1A27R1A12R1A21R1A4R1A27R2A28R7A8R2A20R1A39R1A14R1A34R1A1R1A15R1A2R1A1R1A11R1A17R1A13R3A16R1A1R1A14R1A5R1A6R1A1R1A8R1A44R1A5R1A7R1A5R1A4R1A1R1A4R1A3R1A1R1A15R2A55R1A17R1A10R1A34R1A28R1A11R1A9R1A10R1A29R2A17R1A1R1A8R1A7R1A13R2A8R1A12R1A3R2A1R1A46R1A8R2A22R1A6R1A20R1A80R1A7R1A5R1A4R1A15R1A18R1A15R5A45R1A4R1A31R1A5R1A…
X	1	17718942	CBN081	2	2788	3004	11.481.348.637	362	A5R1A13R1A1R1A1R1A1R1A6R1A3R1A23R1A2R1A7R1A6R1A33R1A26R1A5R1A9R1A13R2A9R1A8R1A8R1A77R1A2R1A7R1A33R2A7R1A17R1A11R1A7R1A11R1A12R1A59R1A20R1A13R1A13R1A2R1A2R1A3R2A3R1A23R1A2R1A17R1A7R1A22R1A31R1A31R1A26R1A33R1A7R1A1R1A3R1A2R1A21R1A13R1A24R1A24R2A5R2A5R2A97R1A41R2A4R1A15R1A9R1A16R1A3R2A4R1A13R1A7R1A11R1A25R1A21R2A14R1A11R1A19R1A9R1A3R1A14R2A68R1A19R1A27R1A3R1A1R1A11R1A19R1A12R1A1R1A15R1A15R1A5R2A3R1A…
MtDNA	1	13794	CBN081	2	38	38	110.526.315.789	0	A38
I	1	15072434	CBN089	2	1124	1269	111.832.740.214	222	A1R1A9R1A34R1A5R1A16R3A3R1A51R1A8R1A2R2A24R1A6R1A2R1A5R1A3R3A2R3A2R1A15R1A14R1A2R1A4R1A2R3A15R1A4R1A10R2A10R1A1R1A6R1A2R2A18R1A5R2A1R1A18R1A2R1A7R1A2R1A4R1A2R5A76R1A2R1A2R3A5R2A8R1A5R1A2R1A4R1A24R1A6R1A18R1A1R1A15R1A9R1A3R1A16R1A2R1A23R1A10R1A2R2A7R1A1R1A16R1A23R1A9R1A22R1A7R1A9R1A5R1A7R1A8R1A15R1A8R1A8R1A21R1A9R1A8R1A6R1A18R1A16R1A6R1A16R1A20R2A22R1A14R1A8R3A1R1A17R1A1R1A6R1A7R1A14R1A8R1A4R1A14R…
II	1	15279421	CBN089	2	1901	2128	11.330.878.485	336	A1R1A4R1A3R1A42R1A3R1A9R1A2R2A6R1A19R2A20R1A28R1A13R1A10R1A3R1A2R1A8R1A13R2A14R1A6R1A17R1A10R1A27R1A1R1A6R1A52R1A14R1A10R1A47R2A1R2A10R1A4R4A20R1A13R1A5R2A11R4A2R1A23R3A5R1A37R1A1R5A14R1A6R1A2R4A12R1A5R1A6R1A1R1A3R1A2R1A1R1A11R1A10R1A11R1A6R1A9R1A4R1A6R2A7R1A2R2A15R1A2R3A28R4A6R1A5R1A23R2A6R1A11R1A4R2A10R2A30R1A4R1A1R2A19R2A4R1A11R1A18R2A4R2A3R1A25R1A5R1A21R1A35R1A2R1A9R1A48R3A15R1A23R1A7R2A13R1A…
III	1	13783801	CBN089	2	866	972	110.277.136.259	145	A5R1A59R7A20R1A1R3A1R1A46R1A2R1A3R11A13R1A53R1A23R1A29R1A8R3A5R1A4R1A21R2A8R1A16R1A34R1A12R1A23R1A8R1A2R1A1R1A34R1A39R1A1R1A4R1A6R1A4R2A4R1A12R1A6R1A15R1A4R1A27R1A31R1A8R1A6R1A1R1A4R1A2R1A3R1A22R1A4R1A4R1A17R1A1R1A3R1A10R1A2R2A16R1A5R1A16R1A22R2A13R2A6R3A6R1A4R1A27R1A3R1A1R3A22R1A1R1A14R1A5R1A1R1A3R1A2R4A1R2A16R1A6R1A5R1
IV	1	2809751	CBN089	2	67	86	110.447.761.194	19	R1A1R2A5R1A13R1A4R7A7R1A2R2A28R2A1R1A1R1A5
IV	2809752	12774192	CBN089	1	599	687	110.517.529.215	110	R26A1R2A1R3A3R1A1R9A1R2A1R2A3R5A1R4A1R3A1R6A4R2A1R6A1R5A2R2A2R4A1R12A1R3A1R3A1R29A1R11A13R26A1R2A1R26A2R30A1R3A2R2A1R10A1R5A1R10A1R1A1R6A1R22A1R4A1R6A2R57A4R30A2R5A1R2A1R15A1R35A3R14A2R21A1R2A1R1A2R6A1R5A2R13A1R25A1R6A1R19A1R1A1R8A1R5A1R5A1R31
IV	12774193	17493829	CBN089	2	476	522	106.722.689.076	82	A6R1A6R1A1R1A16R1A1R1A1R1A5R1A23R1A21R1A4R1A15R1A31R1A8R1A1R3A7R1A26R1A11R1A7R1A12R1A2R2A6R2A10R1A13R1A19R1A19R1A14R1A6R1A5R2A48R1A11R1A24R1A8R1A8R1A9R1A1R1A21R1A30R1A1R1A11R1A3R1A3R1A2
V	1	20924180	CBN089	2	1322	1517	107.942.511.346	228	A3R1A1R1A7R1A5R1A20R2A15R2A2R13A39R1A30R2A3R1A17R1A6R3A7R1A7R1A4R1A11R1A5R1A3R1A2R1A4R1A4R1A11R1A10R1A10R1A19R1A1R1A1R1A7R1A8R1A6R1A8R2A2R2A6R2A1R2A40R1A11R3A13R1A2R1A44R7A10R1A8R2A5R1A7R1A76R1A2R1A5R1A1R11A2R1A9R1A16R1A6R1A3R1A1R1A4R1A42R1A2R1A1R1A10R1A9R1A64R5A22R1A2R1A28R1A1R1A2R1A15R1A10R1A34R1A13R6A3R2A13R2A16R1A22R2A2R2A55R1A11R1A13R1A2R1A1R1A13R1A4R1A10R1A2R2A4R2A5R1A7R1A2R1A7R1A15R1A5R1A1…
X	1	17718942	CBN089	2	1087	1207	107.911.683.533	181	A4R2A6R1A33R1A6R1A4R1A5R1A14R1A21R1A5R2A21R1A10R4A2R1A7R1A6R1A25R1A1R1A117R1A3R1A6R1A12R1A7R1A19R2A1R1A10R1A2R1A7R1A31R1A39R2A6R2A11R1A1R1A1R1A26R1A1R1A3R1A1R1A6R2A36R1A22R2A8R1A14R2A13R1A6R1A28R1A7R2A6R1A6R1A8R2A20R2A3R1A1R1A1R1A3R1A11R1A24R1A1R1A14R1A6R1A20R1A8R1A23R3A46R1A3R2A18R1A1R1A19R1A8R1A6R3A2R2A9R1A25R1A23R1A15R1A29R2A31R1A3R1A5R2A1R1A5R3A2R1A5R1A3R4A5R2A19R1A11R1A4R1A2R2A5R1A6R1A4R1A3R1
MtDNA	1	13794	CBN089	2	38	38	110.526.315.789	0	A38
