# Supplementary material for: Natural genetic variation in C. elegans identified genomic loci controlling metabolite levels
Source: Genome Res. 2018 Sep;28(9):1296–308. doi: 10.1101/gr.232322.117 (PMC6120624; doi:10.1101/gr.232322.117)
Supplement: Supplemental Material [file supp_gr.232322.117_Supplemental_Code.zip › Supplemental code/Supporting_files/KEGGpathways.txt]

KEGGpathway	Data_type	specifics	KEGG_name
00061	Fat	C	Fatty acid biosynthesis
00062	Fat	C	Fatty acid elongation
00071	Fat	C	Fatty acid degradation
00072	Fat	C	Synthesis and degradation of ketone bodies
00073	Fat	C	Cutin, suberine and wax biosynthesis
00100	Fat	C	Steroid biosynthesis
00120	Fat	C	Primary bile acid biosynthesis
00121	Fat	C	Secondary bile acid biosynthesis
00140	Fat	C	Steroid hormone biosynthesis
00561	Fat	C	Glycerolipid metabolism
00564	Fat	C	Glycerophospholipid metabolism
00565	Fat	C	Ether lipid metabolism
00600	Fat	C	Sphingolipid metabolism
00590	Fat	C	Arachidonic acid metabolism
00591	Fat	C	Linoleic acid metabolism
00592	Fat	C	alpha-Linolenic acid metabolism
01040	Fat	C	Biosynthesis of unsaturated fatty acids
00250	AA	Ala:Asp:Glu	Alanine, aspartate and glutamate metabolism
00260	AA	Gly:Ser:Thr	Glycine, serine and threonine metabolism
00270	AA	Cys:Met	Cysteine and methionine metabolism
00280	AA	Val:Leu:Ile	Valine, leucine and isoleucine degradation
00290	AA	Val:Leu:Ile	Valine, leucine and isoleucine biosynthesis
00300	AA	Lys	Lysine biosynthesis
00310	AA	Lys	Lysine degradation
00220	AA	Arg	Arginine biosynthesis
00330	AA	Arg:Pro	Arginine and proline metabolism
00340	AA	His	Histidine metabolism
00350	AA	Tyr	Tyrosine metabolism
00360	AA	Phe	Phenylalanine metabolism
00380	AA	Try	Tryptophan metabolism
00400	AA	Phe:Tyr:Try	Phenylalanine, tyrosine and tryptophan biosynthesis
