# Supplementary material for: Natural genetic variation in C. elegans identified genomic loci controlling metabolite levels
Source: Genome Res. 2018 Sep;28(9):1296–308. doi: 10.1101/gr.232322.117 (PMC6120624; doi:10.1101/gr.232322.117)
Supplement: Supplemental Material [file supp_gr.232322.117_Supplemental_Code.zip › Supplemental code/Supporting_files/Thompson_2015_Gene_summary.txt]

Sequence_name	Public_name	Gene_coordinates	Gene_strand	Feature_synonymous_substitution	Feature_nonsynonymous_substitution	Feature_stops_gained	Feature_stops_lost	Feature_exon_deletions	Feature_Frameshifts	Feature_inframe_indels	Feature_fully_deleted	Feature_in_highlydivergent	Feature_Gene_Synonymous_subs	Feature_Gene_nonsynonymous_subs	Feature_Gene_stops_gained	Feature_Gene_Stops_lost	Feature_Gene_ 5primeSNVs	Feature_Gene_3primeSNVs	Feature_Gene_SNV_splice
Y74C9A.3	Y74C9A.3	I:4119-10232	-	0	1	1	0	0	0	0	0	0	0	1	0	0	0	0	0
Y74C9A.2	nlp-40	I:10413-16842	+	1	0	0	0	0	0	0	0	0	1	0	0	0	1	0	0
Y74C9A.4	Y74C9A.4	I:17483-26781	-	1	0	0	0	0	0	0	0	0	1	0	0	0	0	0	0
Y74C9A.5	sesn-1	I:27595-32482	-	0	0	0	0	0	0	0	0	0	0	0	0	0	0	0	0
Y74C9A.1	Y74C9A.1	I:43733-44677	+	0	1	0	0	0	0	0	0	0	0	1	0	0	0	0	0
Y48G1C.12	Y48G1C.12	I:47472-49819	+	0	0	0	0	0	0	0	0	0	0	0	0	0	0	1	0
Y48G1C.4	pgs-1	I:49919-54426	+	1	2	0	0	0	0	0	0	0	1	2	0	0	0	0	0
Y48G1C.5	Y48G1C.5	I:55316-64021	-	2	5	0	0	0	1	0	0	0	1	5	0	0	0	0	0
Y48G1C.2	csk-1	I:71858-80813	+	3	0	0	0	0	0	0	0	0	3	0	0	0	0	2	0
Y48G1C.10	Y48G1C.10	I:81201-84959	+	1	0	1	0	0	0	0	0	0	1	0	1	0	0	0	0
Y48G1C.6	Y48G1C.6	I:84990-86284	-	1	1	0	0	0	0	0	0	0	1	1	0	0	0	0	0
Y48G1C.11	Y48G1C.11	I:86826-91020	+	1	1	0	0	0	0	0	0	0	1	1	0	0	0	0	0
Y48G1C.9	Y48G1C.9	I:91380-92877	+	0	0	0	0	0	0	0	0	0	0	0	0	0	0	0	0
Y48G1C.1	Y48G1C.1	I:93031-94881	+	0	0	0	0	0	0	0	0	0	0	0	0	0	1	0	0
Y48G1C.13	Y48G1C.13	I:94958-95367	-	0	0	0	0	0	0	0	0	0	0	0	0	0	0	0	0
Y48G1C.7	Y48G1C.7	I:96535-100613	-	0	0	0	0	0	0	0	0	0	0	0	0	0	0	0	0
Y48G1C.8	Y48G1C.8	I:101213-108161	-	1	1	0	0	0	2	0	0	0	1	1	0	0	0	1	0
F53G12.1	rab-11.1	I:108686-110077	-	1	0	0	0	0	0	0	0	0	1	0	0	0	0	2	0
F53G12.10	rpl-7	I:111036-112417	+	0	0	0	0	0	0	0	0	0	0	0	0	0	0	0	0
F53G12.9	F53G12.9	I:112365-112915	+	0	0	0	0	0	0	0	0	0	0	0	0	0	0	0	0
F53G12.13	F53G12.13	I:113314-113661	+	0	0	0	0	0	0	0	0	0	0	0	0	0	0	0	0
F53G12.8	F53G12.8	I:113807-114711	+	0	0	0	0	0	0	0	0	0	0	0	0	0	0	0	0
F53G12.7	col-45	I:115739-117502	+	1	0	0	0	0	0	0	0	0	1	0	0	0	0	0	0
F53G12.6	spe-8	I:118104-120870	+	1	1	0	0	0	0	0	0	0	1	1	0	0	0	0	0
F53G12.5	mex-3	I:127297-134065	+	2	1	0	0	0	0	0	0	0	2	1	0	0	0	0	0
F53G12.4	F53G12.4	I:134337-137332	+	0	1	0	0	0	0	0	0	0	0	1	0	0	1	0	0
F53G12.3	duox-2	I:137845-144565	+	2	1	0	0	0	0	0	0	0	2	1	0	0	0	0	0
F53G12.11	F53G12.11	I:145236-145627	-	0	0	0	0	0	0	0	0	0	0	0	0	0	0	0	0
F56C11.1	bli-3	I:146488-154850	-	1	1	0	0	0	0	0	0	0	1	1	0	0	0	0	0
F56C11.2	ptr-11	I:160172-166819	-	3	1	0	0	0	0	0	0	0	3	1	0	0	0	0	0
F56C11.6	F56C11.6	I:173412-175991	+	0	1	0	0	0	0	0	0	0	0	1	0	0	0	0	0
F56C11.5	F56C11.5	I:178538-182159	+	1	0	0	0	0	0	0	0	0	1	0	0	0	0	0	0
F56C11.3	F56C11.3	I:182079-182771	-	0	0	0	0	0	0	0	0	0	0	0	0	0	0	0	0
F56C11.4	F56C11.4	I:183364-184221	+	1	0	0	0	0	0	0	0	0	1	0	0	0	0	0	0
K10E9.1	K10E9.1	I:189058-202489	+	0	4	0	0	0	0	0	0	0	0	4	0	0	0	0	0
Y48G1BL.2	atm-1	I:203037-208467	+	1	0	0	0	0	0	0	0	0	1	0	0	0	0	2	0
Y48G1BL.7	Y48G1BL.7	I:209320-211732	+	0	0	0	0	0	0	0	0	0	0	0	0	0	0	0	0
Y48G1BL.1	Y48G1BL.1	I:216005-219099	+	0	1	0	0	0	1	0	0	0	0	1	0	0	2	3	0
Y48G1BL.4	Y48G1BL.4	I:217148-217431	-	0	0	0	0	0	0	0	0	0	0	0	0	0	0	0	0
Y48G1BL.5	Y48G1BL.5	I:219735-220560	-	0	0	0	0	0	1	1	0	0	0	0	0	0	0	0	0
Y48G1BL.6	Y48G1BL.6	I:221042-221575	-	0	0	0	0	0	1	0	0	0	0	0	0	0	0	0	0
Y48G1BM.6	Y48G1BM.6	I:231574-238252	-	3	7	0	0	0	0	0	0	0	3	7	0	0	0	1	0
Y48G1BM.7	Y48G1BM.7	I:238616-239021	-	0	1	1	0	0	1	0	0	0	0	1	1	0	0	0	0
Y48G1BM.8	Y48G1BM.8	I:248624-249676	-	0	0	0	0	0	0	0	0	0	0	0	0	0	0	0	0
Y48G1BM.1	Y48G1BM.1	I:252118-254129	+	2	2	0	0	0	0	0	0	0	2	2	0	0	0	0	0
Y48G1BM.9	Y48G1BM.9	I:254709-256606	-	0	0	0	0	0	0	0	0	0	0	0	0	0	0	0	0
Y48G1BR.1	Y48G1BR.1	I:257414-259157	-	0	2	0	0	0	0	0	0	0	0	2	0	0	0	0	0
C53D5.3	C53D5.3	I:280120-280445	+	0	1	0	0	0	0	0	0	0	0	1	0	0	0	0	0
C53D5.2	C53D5.2	I:283500-286115	+	2	1	0	0	0	0	0	0	0	2	1	0	0	0	0	0
C53D5.4	ztf-3	I:286089-289139	-	0	0	0	0	0	0	0	0	0	0	0	0	0	0	0	0
C53D5.1	C53D5.1	I:291216-305461	+	1	1	0	0	0	0	0	0	0	1	1	0	0	0	1	0
C53D5.5	C53D5.5	I:305811-310888	-	1	2	0	0	0	0	0	0	0	1	2	0	0	0	0	0
C53D5.6	imb-3	I:310981-314992	-	0	0	0	0	0	0	0	0	0	0	0	0	0	0	0	0
Y48G1A.5	xpo-2	I:318543-323353	-	0	0	0	0	0	0	0	0	0	0	0	0	0	0	0	0
Y48G1A.4	Y48G1A.4	I:323861-330991	+	2	1	0	0	0	0	0	0	0	2	1	0	0	0	3	0
Y48G1A.3	daf-25	I:332610-337845	+	1	0	0	0	0	0	0	0	0	1	0	0	0	0	0	0
Y48G1A.6	mbtr-1	I:343253-348367	-	1	0	0	0	0	0	0	0	0	1	0	0	0	0	1	0
Y48G1A.2	Y48G1A.2	I:347465-348361	+	2	0	0	0	0	0	0	0	0	2	0	0	0	0	0	0
Y48G1A.1	Y48G1A.1	I:348538-357235	+	3	4	0	0	0	0	0	0	0	3	4	0	0	0	0	0
R119.1	R119.1	I:357239-363904	-	1	6	0	0	0	0	0	0	0	1	6	0	0	0	0	0
R119.7	rnp-8	I:364522-368468	+	1	2	0	0	0	0	0	0	0	1	2	0	0	0	2	0
R119.2	R119.2	I:368373-373448	-	1	2	0	0	0	0	0	0	0	1	2	0	0	0	2	0
R119.3	R119.3	I:373350-379078	-	0	1	0	0	0	0	0	0	0	0	1	0	0	0	0	0
R119.4	pqn-59	I:379076-381907	-	1	0	0	0	0	0	0	0	0	1	0	0	0	0	0	0
R119.6	taf-4	I:382836-388850	+	0	0	0	0	0	0	0	0	0	0	0	0	0	0	2	0
R119.5	R119.5	I:388510-394418	-	2	3	0	0	0	0	0	0	0	2	3	0	0	0	0	0
Y50C1A.1	Y50C1A.1	I:398894-412513	+	1	2	0	0	0	0	0	0	0	1	2	0	0	0	0	0
Y50C1A.2	Y50C1A.2	I:412914-418663	-	2	3	0	0	0	0	0	0	0	2	2	0	0	0	0	0
C07F11.2	C07F11.2	I:420925-423721	+	0	1	0	0	0	0	0	0	0	0	1	0	0	0	0	0
C07F11.1	tol-1	I:444002-461610	+	1	1	0	0	0	0	0	0	0	1	1	0	0	0	1	0
W04C9.4	W04C9.4	I:461996-462655	+	0	1	0	0	0	0	0	0	0	0	1	0	0	0	0	0
W04C9.5	W04C9.5	I:462645-467134	-	3	0	0	0	0	0	0	0	0	3	0	0	0	0	0	0
W04C9.3	cutl-13	I:477585-481957	+	0	0	0	0	0	0	0	0	0	0	0	0	0	0	0	0
W04C9.6	W04C9.6	I:482482-487993	-	2	1	0	0	0	1	0	0	0	2	1	0	0	0	0	0
W04C9.2	W04C9.2	I:488608-489908	+	0	0	0	0	0	0	0	0	0	0	0	0	0	0	0	0
W04C9.1	haf-4	I:489987-496157	+	0	0	0	0	0	0	0	0	0	0	0	0	0	0	1	0
Y65B4BL.3	Y65B4BL.3	I:496208-502046	-	0	1	0	0	0	0	0	0	0	0	1	0	0	0	0	0
Y65B4BL.4	Y65B4BL.4	I:502958-506253	-	0	0	0	0	0	0	0	0	0	0	0	0	0	0	0	0
Y65B4BL.2	deps-1	I:506480-509059	+	1	0	0	0	0	0	0	0	0	1	0	0	0	0	0	0
Y65B4BL.7	Y65B4BL.7	I:508853-510840	-	0	0	0	0	0	0	1	0	0	0	0	0	0	0	1	0
Y65B4BL.5	acs-13	I:511051-516459	-	1	1	0	0	0	0	0	0	0	1	1	0	0	0	0	0
Y65B4BL.6	Y65B4BL.6	I:520116-521557	-	0	0	0	0	0	0	0	0	0	0	0	0	0	1	2	0
Y65B4BL.1	Y65B4BL.1	I:530972-532855	+	1	1	0	0	0	0	0	0	0	1	1	0	0	1	0	0
Y65B4BR.8	Y65B4BR.8	I:534456-535350	+	1	0	0	0	0	0	0	0	0	1	0	0	0	0	0	0
Y65B4BR.5	Y65B4BR.5	I:535792-536673	+	0	1	0	0	0	0	0	0	0	0	1	0	0	0	0	0
Y65B4BR.4	wwp-1	I:537125-542176	+	2	0	0	0	0	0	0	0	0	2	0	0	0	0	0	0
Y65B4BR.3	ptr-21	I:550711-556641	+	2	1	0	0	0	0	0	0	0	2	1	0	0	0	1	0
Y65B4BR.2	lpr-1	I:557434-561674	+	0	0	0	0	0	0	0	0	0	0	0	0	0	0	0	0
Y65B4BR.1	Y65B4BR.1	I:562739-565184	+	0	1	0	0	0	0	0	0	0	0	1	0	0	0	0	0
Y65B4BR.9	ceh-9	I:565439-566394	-	0	1	0	0	0	0	0	0	0	0	1	0	0	0	0	0
Y65B4BR.6	grl-16	I:572180-575122	-	0	2	0	0	0	0	0	0	0	0	2	0	0	0	0	0
F56A6.5	F56A6.5	I:582291-583751	-	0	0	0	0	0	0	0	0	0	0	0	0	0	0	0	0
F56A6.2	hum-7	I:585823-607574	-	1	1	0	0	0	0	0	0	0	1	1	0	0	0	0	0
F56A6.4	F56A6.4	I:614656-629449	-	1	3	0	0	0	0	1	0	0	1	3	0	0	0	1	0
F56A6.1	sago-2	I:618210-621466	+	1	0	0	0	0	0	0	0	0	1	0	0	0	0	2	0
Y65B4A.4	Y65B4A.4	I:621711-622190	+	0	1	0	0	0	0	0	0	0	0	1	0	0	0	0	0
Y65B4A.6	Y65B4A.6	I:631058-636353	-	1	1	0	0	0	0	0	0	0	1	1	0	0	0	0	0
Y65B4A.3	vps-20	I:636850-637855	+	3	0	0	0	0	0	0	0	0	3	0	0	0	0	0	0
Y65B4A.2	Y65B4A.2	I:638132-653988	+	1	0	0	0	0	0	0	0	0	1	0	0	0	0	0	0
Y65B4A.7	Y65B4A.7	I:645629-647245	-	2	0	0	0	0	0	0	0	0	2	0	0	0	0	0	0
Y65B4A.1	Y65B4A.1	I:654099-658709	+	1	0	0	0	0	0	0	0	0	1	0	0	0	0	0	0
Y65B4A.8	Y65B4A.8	I:659560-663597	-	2	2	0	0	0	0	0	0	0	2	2	0	0	0	0	0
Y65B4A.9	Y65B4A.9	I:663627-666897	-	1	3	1	0	0	1	0	0	0	1	3	1	0	0	0	0
Y18H1A.14	Y18H1A.14	I:667542-674416	-	0	4	0	0	0	0	0	0	0	0	4	0	0	0	0	0
Y18H1A.11	Y18H1A.11	I:680417-683531	+	1	0	0	0	0	0	0	0	0	1	0	0	0	0	0	0
Y18H1A.10	Y18H1A.10	I:683727-686578	-	2	5	0	0	0	0	1	0	0	2	5	0	0	0	0	0
Y18H1A.1	Y18H1A.1	I:688282-691270	+	1	7	0	0	1	0	0	0	0	1	7	0	0	3	0	0
Y18H1A.4	Y18H1A.4	I:692031-694951	-	0	0	0	0	0	0	0	0	0	0	0	0	0	0	0	0
Y18H1A.2	Y18H1A.2	I:694979-698330	-	1	0	0	0	0	0	0	0	0	1	0	0	0	0	0	0
Y18H1A.3	Y18H1A.3	I:700277-715853	-	2	0	0	0	0	0	0	0	0	2	0	0	0	0	1	0
Y18H1A.7	Y18H1A.7	I:717942-719730	-	0	0	0	0	0	0	0	0	0	0	0	0	0	0	0	0
Y18H1A.6	pif-1	I:720014-731085	+	0	0	0	0	0	0	0	0	0	0	0	0	0	0	1	0
Y18H1A.15	Y18H1A.15	I:731071-736555	-	1	0	0	0	0	0	0	0	0	1	0	0	0	0	0	0
Y18H1A.13	col-46	I:741882-745457	-	0	0	0	0	0	0	0	0	0	0	0	0	0	0	1	0
Y18H1A.12	col-47	I:745756-748510	+	0	0	0	0	0	0	0	0	0	0	0	0	0	0	0	0
Y18H1A.9	Y18H1A.9	I:748231-757013	-	0	0	0	0	0	0	0	0	0	0	0	0	0	0	0	0
Y18H1A.8	Y18H1A.8	I:758759-760544	+	1	1	0	0	0	0	0	0	0	1	1	0	0	0	0	0
T06A4.2	mps-3	I:760849-761845	-	0	0	0	0	0	0	0	0	0	0	0	0	0	0	0	0
T06A4.3	T06A4.3	I:763628-770723	+	0	0	0	0	0	0	0	0	0	0	0	0	0	0	0	0
T06A4.1	T06A4.1	I:770895-776371	+	2	1	0	0	0	0	0	0	0	2	1	0	0	0	0	0
ZC123.3	zfh-2	I:803371-834811	+	3	2	0	0	0	0	0	0	0	3	2	0	0	0	0	0
ZC123.1	ZC123.1	I:837999-841750	+	1	1	0	0	0	0	0	0	0	1	1	0	0	2	0	0
ZC123.4	ZC123.4	I:841749-846766	-	3	1	0	0	0	0	0	0	0	3	1	0	0	0	0	0
Y95B8A.8	Y95B8A.8	I:853454-871950	+	0	0	0	0	0	0	0	0	0	0	0	0	0	0	1	0
Y95B8A.10	pde-6	I:873484-882716	-	5	2	0	0	0	0	0	0	0	5	2	0	0	0	1	0
Y95B8A.6	Y95B8A.6	I:882921-890197	+	0	0	0	0	0	0	0	0	0	0	0	0	0	1	0	0
Y95B8A.11	him-19	I:889935-895102	-	1	0	0	0	0	0	0	0	0	1	0	0	0	0	0	0
Y95B8A.5	gpa-16	I:897287-906007	+	0	0	0	0	0	0	0	0	0	0	0	0	0	0	1	0
Y95B8A.4	Y95B8A.4	I:907468-911192	+	2	0	0	0	0	0	0	0	0	2	0	0	0	0	0	0
Y95B8A.12	Y95B8A.12	I:912418-926880	-	0	0	0	0	0	0	0	0	0	0	0	0	0	0	1	0
Y95B8A.2	Y95B8A.2	I:938486-941779	+	0	0	0	0	0	0	0	0	0	0	0	0	0	0	1	0
Y95B8A.1	nas-30	I:942260-947714	+	0	1	0	0	0	0	0	0	0	0	1	0	0	0	0	0
Y34D9B.1	mig-1	I:948569-957376	-	3	0	0	0	0	0	0	0	0	3	0	0	0	1	1	0
F54A5.2	cutl-20	I:963703-969429	-	1	0	0	0	0	0	0	0	0	1	0	0	0	0	0	0
F54A5.3	shc-1	I:969683-973140	-	1	0	0	0	0	0	0	0	0	1	0	0	0	0	0	0
F54A5.1	hmbx-1	I:989674-992166	+	1	0	0	0	0	0	0	0	0	1	0	0	0	0	0	0
C54G6.3	C54G6.3	I:996048-997111	+	0	0	0	0	0	0	0	0	0	0	0	0	0	0	0	0
C54G6.2	C54G6.2	I:1003892-1010768	+	4	1	0	0	0	0	0	0	0	4	1	0	0	0	0	0
C54G6.1	madf-6	I:1011389-1014384	-	1	1	0	0	0	0	0	0	0	1	1	0	0	0	0	0
C54G6.5	spp-17	I:1016406-1017183	+	0	0	0	0	0	0	0	0	0	0	0	0	0	0	0	0
Y34D9A.11	spp-23	I:1018838-1019222	+	0	0	0	0	0	0	0	0	0	0	0	0	0	0	0	0
Y34D9A.1	mrpl-38	I:1019828-1029955	-	1	1	0	0	1	0	0	0	0	1	1	0	0	0	0	0
Y34D9A.4	spd-1	I:1030632-1033441	-	2	0	0	0	0	0	0	0	0	2	0	0	0	0	0	0
Y34D9A.3	Y34D9A.3	I:1034475-1040871	+	2	1	0	0	0	1	0	0	0	2	1	0	0	0	0	0
Y34D9A.7	Y34D9A.7	I:1041487-1048249	+	1	0	0	0	0	0	0	0	0	1	0	0	0	0	0	0
Y34D9A.6	glrx-10	I:1049597-1050729	+	0	0	0	0	0	0	0	0	0	0	0	0	0	0	0	0
Y34D9A.8	Y34D9A.8	I:1050924-1053648	-	1	0	0	0	0	0	0	0	0	1	0	0	0	0	0	0
Y34D9A.10	vps-4	I:1053924-1066904	-	0	0	0	0	0	0	0	0	0	0	0	0	0	0	8	0
Y34D9A.2	Y34D9A.2	I:1062296-1065272	+	0	1	0	0	0	0	0	0	0	0	1	0	0	0	2	0
R06A10.2	gsa-1	I:1068594-1075013	+	2	0	0	0	0	0	0	0	0	2	0	0	0	0	0	0
R06A10.3	R06A10.3	I:1078427-1079237	-	1	0	0	0	0	0	0	0	0	1	0	0	0	0	0	0
R06A10.1	R06A10.1	I:1084582-1088591	+	0	0	0	0	0	0	0	0	0	0	0	0	0	0	0	0
R06A10.5	R06A10.5	I:1088517-1089697	+	0	0	0	0	0	0	0	0	0	0	0	0	0	0	0	0
R06A10.4	R06A10.4	I:1089669-1095799	-	0	0	0	0	0	0	0	0	0	0	0	0	0	0	1	0
ZK993.2	ZK993.2	I:1107581-1115570	+	67	31	0	0	1	0	0	0	1	62	30	0	0	0	0	0
ZK993.1	ceh-45	I:1128327-1131740	+	0	0	0	0	0	0	0	0	0	0	0	0	0	0	0	0
Y48G8AL.9	Y48G8AL.9	I:1136368-1141024	-	2	0	0	0	0	0	0	0	0	2	0	0	0	0	0	0
Y48G8AL.10	Y48G8AL.10	I:1142033-1154389	-	1	5	0	0	0	0	0	0	0	1	5	0	0	0	0	0
Y48G8AL.14	aps-3	I:1155346-1156023	-	1	0	0	0	0	0	0	0	0	1	0	0	0	0	0	0
Y48G8AL.8	rpl-17	I:1156580-1157465	+	1	0	0	0	0	0	0	0	0	1	0	0	0	0	0	0
Y48G8AL.7	Y48G8AL.7	I:1157572-1162903	+	0	0	0	0	0	0	0	0	0	0	0	0	0	0	0	0
Y48G8AL.11	haf-6	I:1162892-1175871	-	0	2	0	0	0	0	0	0	0	0	2	0	0	0	1	0
Y48G8AL.6	smg-2	I:1176476-1189654	+	6	0	0	0	0	0	0	0	0	6	0	0	0	0	0	0
Y48G8AL.5	Y48G8AL.5	I:1193161-1207868	+	0	1	0	0	0	0	0	0	0	0	1	0	0	0	0	0
Y48G8AL.1	herc-1	I:1211493-1254700	+	10	1	0	0	0	0	0	0	0	10	1	0	0	0	0	2
Y48G8AL.16	Y48G8AL.16	I:1214967-1217277	-	0	0	0	0	0	0	0	0	0	0	0	0	0	0	4	0
Y48G8AL.12	Y48G8AL.12	I:1218497-1218985	-	0	0	0	0	0	0	0	0	0	0	0	0	0	0	0	0
Y48G8AL.13	Y48G8AL.13	I:1223959-1229284	-	1	0	0	0	0	0	0	0	0	1	0	0	0	0	0	0
Y48G8AL.15	Y48G8AL.15	I:1254772-1258229	+	1	0	0	0	0	0	0	0	0	1	0	0	0	0	0	0
Y48G8AR.1	grh-1	I:1259491-1268157	-	1	0	0	0	0	0	0	0	0	1	0	0	0	0	0	0
Y48G8AR.2	Y48G8AR.2	I:1282101-1285437	+	0	0	0	0	0	0	0	0	0	0	0	0	0	0	0	0
Y48G8AR.3	Y48G8AR.3	I:1287306-1287961	+	0	0	0	0	0	0	0	0	0	0	0	0	0	0	2	0
K12C11.4	dapk-1	I:1305577-1328230	+	0	1	0	0	0	0	0	0	0	0	1	0	0	0	0	0
K12C11.5	K12C11.5	I:1332700-1334076	+	0	0	0	0	0	0	0	0	0	0	0	0	0	0	0	0
K12C11.3	K12C11.3	I:1335377-1336872	+	0	0	0	0	0	0	0	0	0	0	0	0	0	0	0	0
K12C11.6	K12C11.6	I:1337022-1338122	+	1	2	0	0	0	0	0	0	0	1	1	0	0	0	0	0
K12C11.7	K12C11.7	I:1338787-1339771	+	0	0	0	0	0	0	0	0	0	0	0	0	0	0	0	0
K12C11.2	smo-1	I:1340680-1341260	+	0	0	0	0	0	0	0	0	0	0	0	0	0	0	0	0
K12C11.1	K12C11.1	I:1341222-1344696	-	0	0	0	0	0	0	0	0	0	0	0	0	0	0	0	0
Y92H12BL.1	Y92H12BL.1	I:1348505-1359597	+	0	0	0	0	0	0	0	0	0	0	0	0	0	0	1	0
Y92H12BL.5	Y92H12BL.5	I:1365311-1375885	+	0	0	0	0	0	0	0	0	0	0	0	0	0	0	0	0
Y92H12BL.4	Y92H12BL.4	I:1376944-1385059	-	0	1	0	0	0	1	0	0	0	0	1	0	0	0	0	0
Y92H12BL.2	Y92H12BL.2	I:1378831-1379106	+	0	2	0	0	0	1	0	0	0	0	2	0	0	0	0	0
Y92H12BM.1	Y92H12BM.1	I:1386259-1392761	-	0	0	0	0	0	0	0	0	0	0	0	0	0	0	0	0
Y92H12BR.7	Y92H12BR.7	I:1394571-1402944	+	1	0	0	0	0	0	0	0	0	1	0	0	0	0	0	0
Y92H12BR.6	set-29	I:1405946-1413073	+	0	2	0	0	0	0	0	0	0	0	2	0	0	0	0	0
Y92H12BR.2	Y92H12BR.2	I:1413917-1415811	-	0	0	0	0	0	0	0	0	0	0	0	0	0	0	0	0
Y92H12BR.3	Y92H12BR.3	I:1416593-1424610	+	0	1	0	0	0	0	0	0	0	0	1	0	0	0	0	0
Y92H12BR.4	Y92H12BR.4	I:1433017-1433853	-	0	0	0	0	0	0	0	0	0	0	0	0	0	2	0	0
Y92H12BR.8	mrpl-15	I:1436281-1441316	+	1	0	0	0	0	0	0	0	0	1	0	0	0	0	0	0
F37F2.2	F37F2.2	I:1441668-1444135	-	1	2	0	0	0	0	1	0	0	1	2	0	0	1	0	0
F47G6.4	spe-15	I:1446668-1465342	+	4	1	0	0	0	0	0	0	0	4	1	0	0	0	0	0
F37F2.3	gst-25	I:1451124-1453079	-	1	2	0	0	0	0	0	0	0	1	2	0	0	0	0	0
F47G6.3	F47G6.3	I:1465599-1469588	+	6	1	0	0	1	1	1	0	0	6	1	0	0	0	2	0
F47G6.2	acs-16	I:1471299-1479926	+	1	0	0	0	0	0	0	0	0	1	0	0	0	0	0	0
F47G6.1	dyb-1	I:1483085-1491282	+	1	0	0	0	0	0	0	0	0	1	0	0	0	0	1	0
Y92H12A.5	Y92H12A.5	I:1491342-1514411	-	3	6	0	0	0	2	0	0	0	3	6	0	0	0	0	0
Y92H12A.4	Y92H12A.4	I:1514764-1527351	+	6	4	0	0	0	0	0	0	0	6	4	0	0	0	0	0
Y92H12A.3	Y92H12A.3	I:1529891-1534238	+	2	0	0	0	0	0	0	0	0	2	0	0	0	0	0	0
Y92H12A.2	Y92H12A.2	I:1543527-1556197	+	3	0	0	0	0	0	0	0	0	3	0	0	0	0	1	0
Y92H12A.1	src-1	I:1566933-1580198	+	0	0	0	0	0	0	1	0	0	0	0	0	0	0	3	0
Y73E7A.3	Y73E7A.3	I:1584331-1593455	+	4	4	0	0	0	1	0	0	0	4	4	0	0	0	1	1
Y73E7A.4	cpx-1	I:1594658-1596177	-	0	0	0	0	0	0	0	0	0	0	0	0	0	0	0	0
Y73E7A.5	Y73E7A.5	I:1600626-1601498	-	1	2	0	0	0	0	0	0	0	1	2	0	0	0	0	0
Y73E7A.2	Y73E7A.2	I:1601842-1606883	+	4	2	0	0	0	0	0	0	0	4	2	0	0	0	0	0
Y73E7A.6	Y73E7A.6	I:1607681-1610136	-	0	0	0	0	0	0	0	0	0	0	0	0	0	0	0	0
Y73E7A.9	adpr-1	I:1610392-1619945	+	3	2	0	0	0	0	1	0	0	3	2	0	0	0	0	0
Y73E7A.7	bre-4	I:1621353-1626607	-	0	0	0	0	0	0	0	0	0	0	0	0	0	0	1	0
Y73E7A.1	Y73E7A.1	I:1629005-1633498	+	0	0	0	0	0	0	0	0	0	0	0	0	0	0	0	0
Y73E7A.8	Y73E7A.8	I:1634742-1644657	+	3	4	0	0	0	0	0	0	0	3	4	0	0	0	4	0
Y71G12B.20	mab-20	I:1644590-1651382	-	2	2	0	0	0	0	0	0	0	2	2	0	0	0	0	0
Y71G12B.18	Y71G12B.18	I:1652916-1655443	+	0	0	0	0	0	0	0	0	0	0	0	0	0	0	0	0
Y71G12B.21	pqn-88	I:1655647-1656728	-	0	1	0	0	0	0	0	0	0	0	1	0	0	0	0	0
Y71G12B.33	Y71G12B.33	I:1657632-1663323	-	1	3	0	0	0	0	0	0	0	1	3	0	0	0	0	0
Y71G12B.22	Y71G12B.22	I:1663402-1666770	-	0	0	0	0	0	0	0	0	0	0	0	0	0	0	0	0
Y71G12B.17	Y71G12B.17	I:1667503-1669776	+	0	2	0	0	0	0	0	0	0	0	2	0	0	0	0	0
Y71G12B.23	Y71G12B.23	I:1670081-1672744	-	0	0	1	0	0	1	0	0	0	0	0	1	0	0	0	0
Y71G12B.35	Y71G12B.35	I:1672873-1676432	-	3	1	0	0	0	1	0	0	0	3	1	0	0	0	0	0
Y71G12B.16	drag-1	I:1680452-1685065	+	3	0	0	0	0	0	0	0	0	3	0	0	0	1	0	0
Y71G12B.31	Y71G12B.31	I:1686218-1693324	-	3	0	0	0	0	0	0	0	0	2	0	0	0	0	0	0
Y71G12B.15	ubc-3	I:1698096-1701132	+	0	0	0	0	0	0	0	0	0	0	0	0	0	0	0	0
Y71G12B.14	lsm-6	I:1701360-1701801	+	0	0	0	0	0	0	0	0	0	0	0	0	0	0	0	0
Y71G12B.13	Y71G12B.13	I:1702125-1707892	+	0	0	0	0	0	0	0	0	0	0	0	0	0	0	0	0
Y71G12B.12	atg-5	I:1709099-1715570	+	0	2	0	0	0	0	1	0	0	0	2	0	0	0	1	0
Y71G12B.11	Y71G12B.11	I:1721594-1740920	+	3	1	0	0	0	0	1	0	0	3	1	0	0	0	3	0
Y71G12B.24	mppa-1	I:1740765-1751057	-	5	0	0	0	0	0	0	0	0	5	0	0	0	0	0	0
Y71G12B.10	Y71G12B.10	I:1751483-1754412	+	1	0	0	0	0	0	0	0	0	1	0	0	0	0	1	0
Y71G12B.9	lin-65	I:1755331-1766469	+	2	1	0	0	0	0	1	0	0	2	1	0	0	0	4	0
Y71G12B.8	Y71G12B.8	I:1767889-1790205	+	0	0	0	0	0	0	0	0	0	0	0	0	0	0	0	0
Y71G12B.25	Y71G12B.25	I:1771371-1775935	-	0	0	0	0	0	0	0	0	0	0	0	0	0	0	0	0
Y71G12B.26	Y71G12B.26	I:1779841-1782588	-	1	0	0	0	0	0	0	0	0	1	0	0	0	0	0	0
Y71G12B.7	Y71G12B.7	I:1792457-1792900	+	1	0	0	0	0	1	0	0	0	1	0	0	0	0	0	0
Y71G12B.6	Y71G12B.6	I:1793254-1796427	+	0	0	0	0	0	0	0	0	0	0	0	0	0	0	0	0
Y71G12B.27	Y71G12B.27	I:1797437-1798697	-	0	0	0	0	0	0	0	0	0	0	0	0	0	0	0	0
Y71G12B.5	Y71G12B.5	I:1799719-1805671	+	1	5	0	0	0	0	1	0	0	1	5	0	0	0	6	0
Y71G12B.38	Y71G12B.38	I:1805696-1807011	+	0	1	0	0	0	0	1	0	0	0	1	0	0	1	0	0
Y71G12B.4	pghm-1	I:1808093-1811784	+	1	0	0	0	0	0	0	0	0	1	0	0	0	0	0	0
Y71G12B.3	Y71G12B.3	I:1812957-1813586	+	0	1	0	0	0	0	0	0	0	0	1	0	0	0	0	0
Y71G12B.32	Y71G12B.32	I:1814104-1816063	-	0	0	0	0	0	0	0	0	0	0	0	0	0	0	0	0
Y71G12B.2	Y71G12B.2	I:1816152-1818511	+	3	0	0	0	0	0	0	0	0	3	0	0	0	0	0	0
Y71G12B.30	Y71G12B.30	I:1818515-1822933	-	0	0	0	0	0	0	0	0	0	0	0	0	0	0	0	0
Y71G12B.1	Y71G12B.1	I:1823447-1825969	+	2	0	0	0	0	0	0	0	0	2	0	0	0	1	0	0
Y71G12B.28	Y71G12B.28	I:1829772-1832064	+	1	0	0	0	0	1	0	0	0	1	0	0	0	0	0	0
C53H9.3	C53H9.3	I:1832117-1832643	-	0	0	0	0	0	0	0	0	0	0	0	0	0	0	0	0
C53H9.2	C53H9.2	I:1832897-1834766	+	0	0	0	0	0	0	0	0	0	0	0	0	0	0	0	0
C53H9.1	rpl-27	I:1834883-1835441	+	0	0	0	0	0	0	0	0	0	0	0	0	0	0	0	0
M01D7.7	egl-30	I:1835681-1841193	+	0	0	0	0	0	0	0	0	0	0	0	0	0	0	0	0
M01D7.6	emr-1	I:1842445-1843521	+	2	0	0	0	0	0	0	0	0	2	0	0	0	0	0	0
M01D7.5	nlp-12	I:1843355-1843971	+	0	0	0	0	0	0	0	0	0	0	0	0	0	0	0	0
M01D7.4	tag-96	I:1845223-1850518	+	1	2	0	0	0	0	0	0	0	1	2	0	0	0	0	0
M01D7.9	M01D7.9	I:1851685-1855128	-	2	2	1	0	1	1	0	0	0	2	2	0	0	0	0	0
M01D7.1	M01D7.1	I:1857894-1860624	-	0	0	0	0	0	0	0	0	0	0	0	0	0	0	0	0
M01D7.2	scm-1	I:1862614-1872308	-	0	0	0	0	0	0	0	0	0	0	0	0	0	0	1	0
Y71G12A.3	tub-2	I:1874149-1883474	+	2	1	0	0	0	0	0	0	0	2	1	0	0	0	0	0
Y71G12A.4	Y71G12A.4	I:1885207-1894865	-	0	0	0	0	0	0	0	0	0	0	0	0	0	0	0	0
Y71G12A.2	Y71G12A.2	I:1895163-1923098	+	4	3	0	0	0	2	1	0	0	4	3	0	0	0	0	0
Y51F10.7	Y51F10.7	I:1911680-1913968	-	1	0	0	0	0	0	0	0	0	1	0	0	0	0	0	0
Y51F10.5	hex-4	I:1924302-1932262	+	2	1	0	0	1	0	0	0	0	2	1	0	0	0	2	0
Y51F10.4	Y51F10.4	I:1932354-1945224	+	1	2	0	0	0	0	0	0	0	1	2	0	0	0	1	0
Y51F10.10	Y51F10.10	I:1950600-1958514	-	0	2	0	0	0	0	0	0	0	0	2	0	0	0	0	0
Y51F10.11	Y51F10.11	I:1961618-1964975	+	0	0	0	0	0	0	0	0	0	0	0	0	0	1	0	0
Y51F10.3	Y51F10.3	I:1967821-1973885	+	0	2	0	0	0	0	0	0	0	0	2	0	0	0	1	0
Y51F10.2	Y51F10.2	I:1978007-1983439	+	0	1	0	0	0	0	0	0	0	0	1	0	0	0	0	0
Y20F4.3	gap-3	I:1988726-2010482	-	0	1	0	0	0	0	0	0	0	0	1	0	0	0	0	0
Y20F4.2	crtc-1	I:2026319-2033951	+	0	1	0	0	0	0	0	0	0	0	1	0	0	1	1	0
Y20F4.4	Y20F4.4	I:2034327-2043814	-	2	5	0	0	0	0	1	0	0	2	5	0	0	0	0	0
Y20F4.8	Y20F4.8	I:2049143-2050180	-	0	0	0	0	0	0	0	0	0	0	0	0	0	0	0	0
Y20F4.5	Y20F4.5	I:2050817-2053704	-	0	1	0	0	0	0	0	0	0	0	1	0	0	0	0	0
Y37E3.1	Y37E3.1	I:2061670-2064019	-	2	0	0	0	0	0	0	0	0	2	0	0	0	0	0	0
Y37E3.3	rpb-10	I:2064296-2065121	+	1	0	0	0	0	0	0	0	0	1	0	0	0	0	0	0
Y37E3.4	moag-4	I:2064955-2065484	+	0	0	0	0	0	0	0	0	0	0	0	0	0	0	0	0
Y37E3.5	arl-13	I:2065730-2069052	+	0	2	0	0	0	0	0	0	0	0	2	0	0	0	0	0
Y37E3.7	rla-1	I:2069044-2069590	-	0	0	0	0	0	0	0	0	0	0	0	0	0	0	0	0
Y37E3.8	Y37E3.8	I:2069682-2070612	-	2	0	0	0	0	0	0	0	0	2	0	0	0	1	0	0
Y37E3.9	phb-1	I:2071353-2072551	+	0	0	0	0	0	0	0	0	0	0	0	0	0	0	0	0
Y37E3.10	Y37E3.10	I:2072680-2076909	+	0	0	0	0	0	0	0	0	0	0	0	0	0	0	2	0
Y37E3.11	Y37E3.11	I:2078962-2085681	+	2	1	0	0	0	0	0	0	0	2	1	0	0	0	0	0
Y37E3.13	Y37E3.13	I:2085676-2093825	-	1	1	0	0	0	0	0	0	0	1	1	0	0	0	0	0
Y37E3.15	npp-13	I:2097349-2123445	+	2	0	0	0	0	0	0	0	0	2	0	0	0	0	0	0
Y37E3.19	Y37E3.19	I:2107405-2108632	-	1	0	0	0	0	0	1	0	0	1	0	0	0	0	0	0
Y37E3.16	fpn-1.1	I:2113651-2118553	-	2	0	0	0	0	0	0	0	0	2	0	0	0	0	0	0
Y37E3.17	Y37E3.17	I:2128593-2145971	+	1	0	0	0	0	0	0	0	0	1	0	0	0	0	0	0
W03F11.6	afd-1	I:2160045-2209637	+	5	1	0	0	0	1	0	0	0	5	1	0	0	0	4	0
W03F11.5	W03F11.5	I:2216102-2219444	+	0	0	0	0	0	0	0	0	0	0	0	0	0	0	0	0
W03F11.1	W03F11.1	I:2219473-2222315	-	0	0	0	0	0	0	0	0	0	0	0	0	0	0	0	0
W03F11.2	gcy-17	I:2223309-2233193	-	1	1	0	0	0	0	0	0	0	1	1	0	0	0	0	0
W03F11.3	dct-9	I:2233753-2234908	-	0	1	0	0	0	0	0	0	0	0	1	0	0	0	0	0
W03F11.4	W03F11.4	I:2235610-2241359	-	0	2	0	0	0	0	0	0	0	0	2	0	0	0	0	0
F12B6.3	lgc-51	I:2242232-2247296	+	1	0	0	0	0	0	0	0	0	1	0	0	0	0	0	0
F12B6.2	F12B6.2	I:2250133-2254894	+	0	1	0	0	0	0	0	0	0	0	1	0	0	0	1	0
F12B6.1	abt-2	I:2255925-2272868	-	2	3	0	0	0	0	0	0	0	2	3	0	0	0	0	0
Y39G10AL.1	Y39G10AL.1	I:2279836-2280869	+	0	1	0	0	0	0	0	0	0	0	1	0	0	0	0	0
Y39G10AL.3	cdk-7	I:2281116-2291185	-	0	1	0	0	0	0	0	0	0	0	1	0	0	1	1	0
Y39G10AR.11	Y39G10AR.11	I:2293134-2297314	+	1	2	0	0	0	0	0	0	0	1	2	0	0	0	1	0
Y39G10AR.12	tpxl-1	I:2297282-2304397	-	1	0	0	0	0	0	0	0	0	1	0	0	0	0	4	0
Y39G10AR.10	epg-2	I:2300086-2302826	+	0	3	0	0	0	0	0	0	0	0	3	0	0	0	0	0
Y39G10AR.13	icp-1	I:2304472-2306818	-	0	1	0	0	0	0	0	0	0	0	1	0	0	0	0	0
Y39G10AR.9	Y39G10AR.9	I:2306987-2308973	+	0	0	0	0	0	0	0	0	0	0	0	0	0	0	0	0
Y39G10AR.21	Y39G10AR.21	I:2308974-2312132	+	1	1	0	0	0	0	0	0	0	1	1	0	0	0	0	0
Y39G10AR.20	Y39G10AR.20	I:2312498-2313010	+	1	0	0	0	0	0	0	0	0	1	0	0	0	0	0	0
Y39G10AR.8	Y39G10AR.8	I:2313271-2316015	+	1	0	0	0	0	0	0	0	0	1	0	0	0	0	1	0
Y39G10AR.7	Y39G10AR.7	I:2316309-2318307	+	0	1	0	0	0	0	0	0	0	0	1	0	0	0	1	0
Y39G10AR.14	mcm-4	I:2318293-2321849	-	2	0	0	0	0	0	0	0	0	2	0	0	0	0	1	0
Y39G10AR.32	Y39G10AR.32	I:2322027-2322598	-	0	0	0	0	0	0	0	0	0	0	0	0	0	0	0	0
Y39G10AR.15	Y39G10AR.15	I:2323826-2327331	-	0	1	0	0	0	0	0	0	0	0	1	0	0	0	1	0
Y39G10AR.22	srbc-64	I:2327991-2330164	+	29	11	0	0	1	0	1	0	1	27	11	0	0	0	0	0
Y39G10AR.16	Y39G10AR.16	I:2330897-2332637	-	16	5	0	0	2	1	0	0	1	16	5	0	0	0	3	0
Y39G10AR.6	ugt-31	I:2333328-2338690	+	56	25	0	0	0	1	0	0	1	51	24	0	0	0	19	0
Y39G10AR.5	zeel-1	I:2342218-2350470	+	0	0	0	0	3	0	0	0	1	0	0	0	0	0	0	0
Y39G10AR.25	peel-1	I:2352837-2356240	+	0	0	0	0	2	0	0	0	1	0	0	0	0	0	0	0
Y39G10AR.3	nekl-1	I:2357885-2372966	+	12	2	0	0	0	1	0	0	1	12	2	0	0	0	0	0
Y39G10AR.17	sydn-1	I:2377091-2381853	-	1	3	0	0	0	0	0	0	0	1	3	0	0	0	0	0
Y39G10AR.18	Y39G10AR.18	I:2382954-2401490	-	3	1	0	0	0	0	0	0	0	3	1	0	0	0	2	0
Y39G10AR.2	zwl-1	I:2402234-2409989	+	2	0	0	0	0	0	0	0	0	2	0	0	0	0	0	0
F23C8.13	F23C8.13	I:2415135-2418459	+	2	1	0	0	0	0	0	0	0	2	1	0	0	0	0	0
F23C8.5	F23C8.5	I:2418452-2420406	-	1	1	0	0	0	0	0	0	0	1	1	0	0	0	0	0
F23C8.6	F23C8.6	I:2420833-2421744	-	0	0	0	0	0	0	0	0	0	0	0	0	0	0	0	0
F23C8.7	F23C8.7	I:2422336-2425075	-	1	0	0	0	0	0	0	0	0	1	0	0	0	0	0	0
F23C8.8	F23C8.8	I:2429685-2432605	-	0	1	0	0	0	0	0	0	0	0	1	0	0	0	0	0
F23C8.9	F23C8.9	I:2432592-2433615	-	0	0	0	0	0	0	0	0	0	0	0	0	0	0	0	0
F23C8.4	ubxn-1	I:2434006-2435711	+	1	0	0	0	0	0	0	0	0	1	0	0	0	0	0	0
F23C8.3	F23C8.3	I:2438803-2442959	+	1	3	0	0	0	0	0	0	0	1	3	0	0	0	1	0
F23C8.1	F23C8.1	I:2446765-2448347	+	0	0	0	0	0	1	0	0	0	0	0	0	0	2	5	0
F23C8.11	F23C8.11	I:2449416-2450685	-	0	1	0	0	0	0	0	0	0	0	1	0	0	0	0	0
F23C8.12	F23C8.12	I:2451149-2451809	-	0	0	0	0	0	0	0	0	0	0	0	0	0	0	0	0
T16H5.1	inx-19	I:2451910-2464639	-	0	0	0	0	0	0	0	0	0	0	0	0	0	1	0	0
Y74C10AL.2	Y74C10AL.2	I:2468789-2471974	-	0	0	0	0	0	0	0	0	0	0	0	0	0	1	0	0
Y74C10AR.3	abtm-1	I:2472292-2485384	-	2	4	0	0	0	1	0	0	0	2	4	0	0	0	0	0
Y74C10AR.2	Y74C10AR.2	I:2482686-2483730	+	0	0	0	0	1	0	0	0	0	0	0	0	0	0	0	0
Y74C10AR.1	eif-3.I	I:2485870-2489775	+	1	0	0	0	0	0	0	0	0	1	0	0	0	0	0	0
Y23H5B.6	Y23H5B.6	I:2489978-2497385	+	2	2	0	0	1	0	0	0	0	2	2	0	0	0	1	0
Y23H5B.5	Y23H5B.5	I:2498136-2506235	+	2	1	0	0	0	0	0	0	0	2	1	0	0	0	1	0
Y23H5B.7	Y23H5B.7	I:2506781-2513828	-	0	1	0	0	0	0	0	0	0	0	1	0	0	0	0	0
Y23H5B.4	dmsr-2	I:2533270-2542094	+	0	0	0	0	0	0	0	0	0	0	0	0	0	0	1	0
Y23H5B.3	Y23H5B.3	I:2544751-2546190	+	0	1	0	0	0	0	0	0	0	0	1	0	0	1	1	0
Y23H5B.8	Y23H5B.8	I:2546899-2548329	-	0	1	0	0	0	0	0	0	0	0	1	0	0	0	0	0
Y23H5B.2	Y23H5B.2	I:2549298-2550200	+	4	3	1	1	0	0	0	0	0	3	3	1	1	0	0	0
Y23H5B.9	nspd-8	I:2551377-2551592	-	0	1	1	0	0	0	0	0	0	0	1	1	0	0	0	0
Y23H5B.1	Y23H5B.1	I:2553036-2555426	+	1	0	0	0	0	0	0	0	0	1	0	0	0	0	0	0
Y23H5B.12	Y23H5B.12	I:2556226-2557455	+	0	2	0	0	0	0	0	0	0	0	2	0	0	0	1	0
C55C2.4	C55C2.4	I:2558302-2560112	+	6	14	2	0	0	1	0	0	0	6	13	2	0	0	0	0
C55C2.3	C55C2.3	I:2560398-2561822	+	6	7	0	0	0	0	0	0	0	6	7	0	0	0	0	0
C55C2.2	ssp-19	I:2562660-2563051	+	1	2	0	0	0	0	0	0	0	1	2	0	0	0	0	0
C55C2.1	scrt-1	I:2568874-2570748	+	0	0	0	0	0	0	0	0	0	0	0	0	0	0	0	0
C55C2.5	aat-5	I:2571778-2576024	-	7	0	0	0	0	0	0	0	0	7	0	0	0	0	0	0
K07A3.1	fbp-1	I:2580937-2586128	-	0	0	0	0	0	0	0	0	0	0	0	0	0	0	6	0
K07A3.2	ptr-12	I:2587543-2595282	-	3	1	0	0	0	0	0	0	0	3	1	0	0	0	0	0
K07A3.3	K07A3.3	I:2599981-2602651	+	3	4	0	0	0	0	0	0	0	3	4	0	0	0	3	1
Y23H5A.5	ctn-1	I:2606756-2617363	+	2	0	0	0	0	0	0	0	0	2	0	0	0	0	0	0
Y23H5A.4	Y23H5A.4	I:2617562-2620427	+	3	1	0	0	0	0	0	0	0	3	1	0	0	0	0	0
Y23H5A.3	Y23H5A.3	I:2620656-2621860	+	0	0	0	0	0	0	0	0	0	0	0	0	0	0	1	0
Y23H5A.2	Y23H5A.2	I:2621957-2623262	+	0	1	0	0	0	0	0	0	0	0	1	0	0	0	0	0
Y23H5A.7	cars-1	I:2623103-2628579	-	6	1	0	0	0	0	0	0	0	6	1	0	0	0	1	0
Y23H5A.8	Y23H5A.8	I:2633009-2634643	+	1	1	0	1	1	0	0	0	0	1	1	0	1	1	0	0
F40E3.7	F40E3.7	I:2636906-2637593	+	0	1	0	0	1	0	0	0	0	0	1	0	0	0	0	0
F40E3.3	F40E3.3	I:2638651-2639421	+	1	1	0	0	0	1	0	0	0	1	1	0	0	0	0	0
F40E3.2	mage-1	I:2642724-2643773	+	0	0	0	0	0	0	0	0	0	0	0	0	0	0	0	0
F40E3.5	F40E3.5	I:2645268-2657243	-	1	0	0	0	0	0	0	0	0	1	0	0	0	0	0	0
F40E3.6	F40E3.6	I:2650739-2651713	-	1	3	0	0	0	0	0	0	0	1	3	0	0	0	0	0
F32B5.6	F32B5.6	I:2668162-2672431	+	1	0	0	0	0	0	0	0	0	1	0	0	0	0	2	0
F32B5.7	F32B5.7	I:2672949-2682799	-	2	0	0	0	0	0	0	0	0	2	0	0	0	0	0	0
F32B5.8	cpz-1	I:2686642-2689475	-	0	0	0	0	0	0	0	0	0	0	0	0	0	0	0	0
F32B5.4	F32B5.4	I:2692079-2692471	+	0	0	0	0	0	0	0	0	0	0	0	0	0	0	0	0
F32B5.3	F32B5.3	I:2692759-2694086	+	2	1	0	0	0	0	0	0	0	2	1	0	0	0	0	0
F32B5.2	F32B5.2	I:2697442-2699957	+	1	0	0	0	0	0	0	0	0	1	0	0	0	0	0	0
F32B5.1	F32B5.1	I:2700422-2702084	+	5	1	0	0	0	1	0	0	0	5	1	0	0	0	0	0
Y71F9B.5	lin-17	I:2706885-2717551	+	1	0	0	0	0	0	0	0	0	1	0	0	0	0	0	0
Y71F9B.16	dnj-30	I:2718028-2721479	-	1	0	0	0	0	0	0	0	0	1	0	0	0	0	0	0
Y71F9B.6	Y71F9B.6	I:2722521-2726660	-	0	1	0	0	0	0	0	0	0	0	1	0	0	0	0	0
Y71F9B.4	snr-7	I:2726658-2727547	+	0	0	0	0	0	0	0	0	0	0	0	0	0	0	1	0
Y71F9B.3	yop-1	I:2730004-2731456	+	0	0	0	0	0	0	0	0	0	0	0	0	0	0	2	0
Y71F9B.2	Y71F9B.2	I:2731566-2735376	+	1	0	0	0	0	0	0	0	0	1	0	0	0	0	0	0
Y71F9B.8	lron-11	I:2735347-2742510	-	2	0	0	0	0	0	0	0	0	2	0	0	0	0	0	0
Y71F9B.7	plk-2	I:2755581-2758213	-	15	4	0	0	0	0	0	0	0	15	4	0	0	0	0	0
Y71F9B.9	Y71F9B.9	I:2759025-2761042	-	2	0	0	0	0	0	0	0	0	2	0	0	0	0	0	0
Y71F9B.10	sop-3	I:2761159-2776105	-	7	4	0	0	0	0	0	0	0	7	4	0	0	0	1	0
Y71F9B.1	Y71F9B.1	I:2774912-2775424	+	0	0	0	0	0	0	0	0	0	0	0	0	0	0	0	0
Y71F9B.13	Y71F9B.13	I:2776372-2778721	-	1	0	0	0	0	0	0	0	0	1	0	0	0	1	0	0
Y71F9B.14	Y71F9B.14	I:2780852-2782927	-	1	5	0	0	0	0	0	0	0	1	5	0	0	0	0	0
Y71F9B.15	Y71F9B.15	I:2783050-2784278	-	0	0	0	0	0	0	0	0	0	0	0	0	0	0	0	0
W03D8.9	W03D8.9	I:2784619-2786070	-	4	2	0	0	0	0	0	0	0	4	2	0	0	0	0	0
W03D8.10	W03D8.10	I:2786137-2787514	+	4	1	0	0	0	0	0	0	0	4	1	0	0	0	0	0
W03D8.1	W03D8.1	I:2787857-2790333	-	1	1	0	0	0	0	0	0	0	1	1	0	0	0	0	0
W03D8.8	W03D8.8	I:2791691-2794897	+	0	0	0	0	0	0	0	0	0	0	0	0	0	0	0	0
W03D8.7	W03D8.7	I:2796373-2797240	+	0	1	0	0	0	0	0	0	0	0	1	0	0	0	1	0
W03D8.2	W03D8.2	I:2798215-2799891	-	8	2	0	0	0	0	0	0	1	8	2	0	0	2	0	0
W03D8.6	itx-1	I:2802824-2815788	+	81	9	0	0	0	1	0	0	1	80	9	0	0	0	0	0
W03D8.5	W03D8.5	I:2816463-2817648	+	1	1	0	0	0	0	0	0	0	1	1	0	0	0	0	0
W03D8.11	W03D8.11	I:2818768-2820817	+	1	0	0	0	0	0	0	0	0	1	0	0	0	0	0	0
W03D8.3	W03D8.3	I:2820845-2822302	-	1	0	0	0	0	0	0	0	0	1	0	0	0	0	0	0
W10C8.2	pop-1	I:2823470-2830295	-	2	0	0	0	0	0	0	0	0	2	0	0	0	0	0	0
W10C8.3	W10C8.3	I:2832874-2833255	-	0	0	0	0	0	0	0	0	0	0	0	0	0	0	0	0
W10C8.1	ccb-2	I:2846722-2849794	+	0	0	0	0	0	0	0	0	0	0	0	0	0	0	0	0
W10C8.4	W10C8.4	I:2851965-2853857	-	0	1	0	0	0	0	0	0	0	0	1	0	0	0	0	0
W10C8.5	W10C8.5	I:2853972-2855736	-	7	2	0	0	0	0	0	0	0	7	2	0	0	0	1	0
W10C8.6	W10C8.6	I:2858601-2859849	-	0	0	0	0	0	0	0	0	0	0	0	0	0	0	0	0
Y71F9AL.11	Y71F9AL.11	I:2862405-2864466	+	3	1	0	0	0	2	0	0	0	3	1	0	0	0	0	0
Y71F9AL.10	Y71F9AL.10	I:2866431-2869378	+	0	0	0	0	0	0	0	0	0	0	0	0	0	0	1	0
Y71F9AL.12	Y71F9AL.12	I:2870610-2875291	-	1	2	0	0	0	0	0	0	0	1	2	0	0	0	0	0
Y71F9AL.13	rpl-1	I:2875397-2876326	-	0	0	0	0	0	0	0	0	0	0	0	0	0	0	0	0
Y71F9AL.9	Y71F9AL.9	I:2876932-2878519	+	0	0	0	0	0	0	0	0	0	0	0	0	0	0	0	0
Y71F9AL.8	Y71F9AL.8	I:2878580-2880938	+	1	1	0	0	0	0	0	0	0	1	1	0	0	0	0	0
Y71F9AL.14	dnc-5	I:2880871-2883456	-	1	0	0	0	0	0	0	0	0	1	0	0	0	0	0	0
Y71F9AL.16	arx-1	I:2883498-2893720	-	1	0	0	0	0	0	0	0	0	1	0	0	0	0	2	0
Y71F9AL.7	Y71F9AL.7	I:2887802-2889436	+	0	0	0	0	0	0	0	0	0	0	0	0	0	0	0	0
Y71F9AL.6	Y71F9AL.6	I:2890448-2891263	+	0	2	1	0	0	0	0	0	0	0	2	1	0	0	0	0
Y71F9AL.17	Y71F9AL.17	I:2895330-2900862	-	4	0	0	0	0	0	0	0	0	4	0	0	0	0	0	0
Y71F9AL.5	gst-43	I:2901337-2903007	+	0	0	0	0	0	0	0	0	0	0	0	0	0	0	0	0
Y71F9AL.4	Y71F9AL.4	I:2903598-2907753	+	1	1	0	0	0	0	0	0	0	1	1	0	0	0	0	0
Y71F9AL.18	pme-1	I:2907729-2924717	-	3	0	0	0	0	0	0	0	0	3	0	0	0	0	0	0
Y71F9AL.2	Y71F9AL.2	I:2915178-2918808	+	0	1	0	0	0	0	0	0	0	0	1	0	0	0	0	0
Y71F9AL.1	Y71F9AL.1	I:2924934-2928140	+	0	0	0	0	0	0	0	0	0	0	0	0	0	1	1	0
Y71F9AM.6	trap-1	I:2928395-2929681	+	1	0	0	0	0	0	0	0	0	1	0	0	0	0	0	0
Y71F9AM.5	nxt-1	I:2929779-2931363	+	0	0	0	0	0	0	0	0	0	0	0	0	0	0	0	0
Y71F9AM.4	cogc-3	I:2931462-2947154	+	1	2	0	0	0	0	1	0	0	1	2	0	0	1	4	0
Y71F9AM.8	Y71F9AM.8	I:2940912-2941585	-	1	0	0	0	0	0	0	0	0	1	0	0	0	0	0	0
Y71F9AR.1	bam-2	I:2949611-2957878	-	9	8	0	0	0	0	0	0	0	9	8	0	0	0	1	0
Y71F9AR.4	Y71F9AR.4	I:2981653-2983074	-	0	1	0	0	0	0	0	0	0	0	1	0	0	0	0	0
Y71F9AR.2	Y71F9AR.2	I:2983265-2985169	-	2	0	0	0	0	0	0	0	0	2	0	0	0	0	0	0
Y71F9AR.3	Y71F9AR.3	I:2986109-2995915	-	0	2	0	0	0	0	0	0	0	0	2	0	0	0	0	0
Y54E10BL.4	dnj-28	I:2996408-3001380	+	3	1	0	0	0	0	0	0	0	3	1	0	0	1	1	0
Y54E10BL.5	nduf-5	I:3001349-3002851	-	0	0	0	0	0	0	0	0	0	0	0	0	0	0	1	0
Y54E10BL.3	Y54E10BL.3	I:3003529-3005603	+	0	0	0	0	0	0	0	0	0	0	0	0	0	0	0	0
Y54E10BL.6	mek-2	I:3005429-3013450	-	2	0	0	0	0	0	0	0	0	2	0	0	0	0	0	0
Y54E10BL.2	col-48	I:3010692-3011661	+	4	0	0	0	0	0	0	0	0	4	0	0	0	0	0	0
Y54E10BL.1	Y54E10BL.1	I:3012113-3012442	+	1	0	0	0	0	0	1	0	0	1	0	0	0	0	0	0
Y54E10BR.4	Y54E10BR.4	I:3015744-3021537	+	0	2	0	0	0	0	0	0	0	0	2	0	0	0	0	0
Y54E10BR.3	Y54E10BR.3	I:3021651-3028386	+	0	0	0	0	0	0	0	0	0	0	0	0	0	0	0	0
Y54E10BR.5	Y54E10BR.5	I:3028329-3031096	-	0	0	0	0	0	0	0	0	0	0	0	0	0	0	0	0
Y54E10BR.6	rpb-7	I:3031214-3032940	-	2	0	0	0	0	0	0	0	0	2	0	0	0	0	1	0
Y54E10BR.2	Y54E10BR.2	I:3032969-3034763	+	0	0	0	0	0	0	0	0	0	0	0	0	0	0	0	0
Y54E10BR.7	mod-5	I:3035240-3047796	-	2	0	0	0	0	0	0	0	0	2	0	0	0	0	0	0
Y54E10BR.8	ztf-23	I:3052051-3059167	-	2	1	0	0	0	0	0	0	0	2	1	0	0	0	0	0
Y54E10BR.1	Y54E10BR.1	I:3059253-3069252	+	0	0	0	0	0	0	0	0	0	0	0	0	0	0	0	0
M01B12.3	arx-7	I:3069234-3070142	-	0	0	0	0	0	0	0	0	0	0	0	0	0	0	0	0
M01B12.4	M01B12.4	I:3070972-3084878	-	3	2	0	0	0	0	0	0	0	3	2	0	0	0	0	0
M01B12.5	riok-1	I:3085015-3096277	-	1	0	0	0	0	0	0	0	0	1	0	0	0	0	1	0
C45E1.1	nhr-64	I:3104365-3109544	+	2	0	0	0	0	0	0	0	0	2	0	0	0	0	0	0
C45E1.5	C45E1.5	I:3109650-3110674	-	1	1	0	0	0	0	0	0	0	1	1	0	0	0	0	0
C45E1.4	C45E1.4	I:3115038-3125147	-	1	0	0	0	0	0	0	0	0	1	0	0	0	0	0	0
K09H9.3	col-49	I:3137190-3138448	+	1	0	0	0	0	0	0	0	0	1	0	0	0	0	0	0
K09H9.8	K09H9.8	I:3138541-3140603	-	0	0	0	0	0	0	0	0	0	0	0	0	0	0	0	0
K09H9.5	K09H9.5	I:3141707-3143177	-	0	1	0	0	0	0	0	0	0	0	1	0	0	0	0	0
K09H9.6	lpd-6	I:3144413-3147861	-	0	1	0	0	0	0	0	0	0	0	1	0	0	0	1	0
K09H9.2	K09H9.2	I:3147998-3150348	+	0	0	0	0	0	0	0	0	0	0	0	0	0	0	0	0
K09H9.7	K09H9.7	I:3150411-3152005	-	1	2	1	0	0	0	0	0	0	0	2	1	0	0	0	0
K09H9.1	K09H9.1	I:3152837-3155570	+	3	3	0	0	0	0	0	0	0	3	3	0	0	0	0	0
Y54E10A.9	vbh-1	I:3158516-3162378	-	1	0	0	0	0	0	0	0	0	1	0	0	0	0	2	0
Y54E10A.7	mrpl-17	I:3162809-3163651	+	0	0	0	0	0	0	0	0	0	0	0	0	0	0	0	0
Y54E10A.6	Y54E10A.6	I:3163690-3167557	+	2	1	0	0	0	0	0	0	0	2	1	0	0	0	0	0
Y54E10A.5	dnc-6	I:3168108-3171232	+	0	0	0	0	0	0	0	0	0	0	0	0	0	0	0	0
Y54E10A.10	Y54E10A.10	I:3173245-3176323	-	2	0	0	0	0	0	0	0	0	2	0	0	0	0	0	0
Y54E10A.11	Y54E10A.11	I:3176422-3192845	-	4	7	0	0	0	0	0	0	0	4	7	0	0	0	0	0
Y54E10A.12	Y54E10A.12	I:3193439-3198842	-	0	2	0	0	0	0	0	0	0	0	2	0	0	0	4	0
Y54E10A.13	Y54E10A.13	I:3199542-3203231	-	0	0	0	0	0	0	0	0	0	0	0	0	0	0	0	0
Y54E10A.17	Y54E10A.17	I:3206712-3209305	+	1	0	0	0	0	0	0	0	0	1	0	0	0	0	0	0
Y54E10A.4	fog-1	I:3211048-3217367	+	1	0	0	0	0	0	0	0	0	1	0	0	0	0	0	0
Y54E10A.14	rom-5	I:3217290-3222952	-	1	0	0	0	0	0	0	0	0	1	0	0	0	0	0	0
Y54E10A.15	cdt-1	I:3223164-3228024	-	0	1	0	0	0	0	1	0	0	0	1	0	0	0	2	0
Y54E10A.3	Y54E10A.3	I:3229431-3233619	+	0	0	0	0	0	0	0	0	0	0	0	0	0	0	1	0
Y54E10A.2	cogc-1	I:3233393-3255567	+	0	1	0	0	0	0	0	0	0	0	1	0	0	0	0	0
Y54E10A.16	mab-31	I:3244152-3246166	-	2	0	0	0	0	0	0	0	0	2	0	0	0	1	4	0
Y44E3B.2	tyr-5	I:3259873-3264256	+	0	0	0	0	0	0	0	0	0	0	0	0	0	0	1	0
Y44E3B.1	zip-4	I:3264258-3266764	-	0	0	0	0	0	0	0	0	0	0	0	0	0	0	0	0
W01B11.3	nol-5	I:3267094-3269150	+	2	0	0	0	0	0	0	0	0	2	0	0	0	0	2	0
W01B11.5	pqn-72	I:3269405-3280885	-	1	1	0	0	0	0	0	0	0	1	1	0	0	0	0	0
W01B11.2	sulp-6	I:3287384-3293173	+	1	1	0	0	0	0	0	0	0	1	1	0	0	0	0	0
W01B11.6	W01B11.6	I:3293170-3294360	-	0	0	0	0	0	0	0	0	0	0	0	0	0	0	0	0
W01B11.1	W01B11.1	I:3299608-3300492	+	1	0	0	0	0	0	0	0	0	1	0	0	0	0	0	0
Y44E3A.2	ace-2	I:3302094-3307467	-	0	0	0	0	0	0	0	0	0	0	0	0	0	0	0	0
Y44E3A.3	trx-4	I:3317980-3318588	-	0	0	0	0	0	0	0	0	0	0	0	0	0	0	0	0
Y44E3A.4	Y44E3A.4	I:3320923-3330675	-	0	0	0	0	0	0	0	0	0	0	0	0	0	0	0	0
Y44E3A.1	Y44E3A.1	I:3338369-3340027	+	0	0	0	0	0	0	0	0	0	0	0	0	0	0	7	0
Y44E3A.6	Y44E3A.6	I:3340025-3349902	-	2	0	0	0	0	0	0	0	0	2	0	0	0	0	2	0
W05F2.7	W05F2.7	I:3352465-3359435	+	3	1	0	0	0	0	0	0	0	3	1	0	0	0	0	0
W05F2.8	W05F2.8	I:3362371-3363364	+	0	0	0	0	0	0	0	0	0	0	0	0	0	0	0	0
W05F2.2	W05F2.2	I:3364029-3365859	-	1	0	0	0	0	0	0	0	0	1	0	0	0	0	0	0
W05F2.3	W05F2.3	I:3367641-3368554	-	0	0	0	0	0	0	1	0	0	0	0	0	0	0	0	0
W05F2.6	W05F2.6	I:3368816-3371449	+	0	2	0	0	0	0	0	0	0	0	2	0	0	0	0	0
W05F2.5	fbxa-203	I:3371757-3373908	+	0	1	0	0	0	1	0	0	0	0	1	0	0	1	0	0
W05F2.4	W05F2.4	I:3374782-3402868	-	2	0	0	0	0	0	0	0	0	2	0	0	0	0	1	0
K03E5.3	cdk-2	I:3408035-3415072	+	1	0	0	0	0	0	0	0	0	1	0	0	0	0	0	0
K03E5.2	K03E5.2	I:3419602-3424213	+	0	0	0	0	0	0	0	0	0	0	0	0	0	0	0	0
K03E5.1	K03E5.1	I:3427179-3433095	+	0	0	0	0	0	0	0	0	0	0	0	0	0	0	0	0
Y47G6A.12	sep-01	I:3433159-3438545	-	2	1	0	0	0	0	0	0	0	2	1	0	0	0	1	0
Y47G6A.28	tag-63	I:3439110-3449179	+	2	5	0	0	0	0	0	0	0	2	5	0	0	0	0	0
Y47G6A.13	Y47G6A.13	I:3439372-3442190	-	1	1	0	0	0	0	0	0	0	1	1	0	0	0	0	0
Y47G6A.11	msh-6	I:3449329-3462173	+	2	2	0	0	0	0	0	0	0	2	2	0	0	0	0	0
Y47G6A.14	Y47G6A.14	I:3462274-3468189	-	0	0	1	0	0	0	0	0	0	0	0	1	0	0	0	0
Y47G6A.10	spg-7	I:3467134-3477973	+	1	0	0	0	0	0	0	0	0	1	0	0	0	0	0	0
Y47G6A.15	Y47G6A.15	I:3472964-3476313	-	0	2	0	0	0	0	0	0	0	0	2	0	0	0	0	0
Y47G6A.9	Y47G6A.9	I:3479331-3481441	+	0	0	0	0	0	0	0	0	0	0	0	0	0	0	1	0
Y47G6A.8	crn-1	I:3481989-3484502	+	0	0	0	0	0	0	0	0	0	0	0	0	0	0	1	0
Y47G6A.17	Y47G6A.17	I:3487815-3499709	-	1	2	0	0	0	0	0	0	0	1	2	0	0	0	0	0
Y47G6A.7	Y47G6A.7	I:3502739-3508427	+	0	0	0	0	0	0	0	0	0	0	0	0	0	0	0	0
Y47G6A.18	Y47G6A.18	I:3508638-3512738	-	0	0	0	0	0	0	0	0	0	0	0	0	0	0	1	0
Y47G6A.6	pcaf-1	I:3516481-3523390	+	1	0	0	0	0	0	0	0	0	1	0	0	0	0	0	0
Y47G6A.19	Y47G6A.19	I:3523337-3529959	-	0	1	0	0	0	0	0	0	0	0	1	0	0	0	0	0
Y47G6A.30	Y47G6A.30	I:3523975-3524593	-	0	0	0	0	0	0	0	0	0	0	0	0	0	0	3	0
Y47G6A.5	Y47G6A.5	I:3533997-3539159	+	0	1	0	0	0	0	1	0	0	0	1	0	0	0	2	1
Y47G6A.20	rnp-6	I:3539046-3546907	-	4	1	0	0	0	0	0	0	0	4	1	0	0	0	1	0
Y47G6A.4	Y47G6A.4	I:3547094-3552015	+	1	0	0	0	0	0	0	0	0	1	0	0	0	0	1	0
Y47G6A.21	Y47G6A.21	I:3551954-3559812	-	0	2	0	0	0	0	0	0	0	0	2	0	0	0	0	0
Y47G6A.27	Y47G6A.27	I:3555584-3557403	+	1	2	0	0	0	0	0	0	0	1	2	0	0	0	0	0
Y47G6A.22	Y47G6A.22	I:3559920-3562862	-	1	1	0	0	0	0	0	0	0	1	1	0	0	0	0	0
Y47G6A.33	Y47G6A.33	I:3564067-3565069	+	0	0	0	0	0	0	0	0	0	0	0	0	0	0	0	0
Y47G6A.23	lpd-3	I:3565043-3578691	-	7	2	0	0	0	0	0	0	0	7	2	0	0	0	1	0
Y47G6A.29	Y47G6A.29	I:3578695-3600680	-	11	21	0	0	0	5	3	0	0	10	16	1	0	0	0	1
Y47G6A.3	Y47G6A.3	I:3601294-3602861	+	0	1	0	0	0	0	1	0	0	0	1	0	0	0	0	0
Y47G6A.31	Y47G6A.31	I:3603346-3604522	+	1	1	0	0	0	0	0	0	0	1	1	0	0	0	0	0
Y47G6A.24	mis-12	I:3604517-3605760	-	0	0	0	0	0	0	0	0	0	0	0	0	0	0	0	0
Y47G6A.25	Y47G6A.25	I:3606413-3608348	-	0	2	0	0	0	0	0	0	0	0	2	0	0	0	0	0
Y47G6A.2	inx-22	I:3608398-3611847	+	0	1	0	0	0	0	0	0	0	0	1	0	0	0	0	0
Y47G6A.1	inx-21	I:3611912-3618321	+	1	0	0	0	0	0	0	0	0	1	0	0	0	0	4	0
Y47G6A.26	Y47G6A.26	I:3618893-3619700	-	0	0	0	0	0	0	0	0	0	0	0	0	0	0	0	0
Y47G6A.32	Y47G6A.32	I:3620585-3625090	+	1	0	0	0	0	0	0	0	0	1	0	0	0	0	0	0
T28F2.3	cah-6	I:3629474-3630747	+	1	0	0	0	0	0	0	0	0	1	0	0	0	0	0	0
T28F2.4	jmjc-1	I:3631093-3636488	-	0	1	0	0	0	0	0	0	0	0	1	0	0	0	1	0
T28F2.2	T28F2.2	I:3637438-3638822	+	0	0	0	0	0	0	0	0	0	0	0	0	0	0	0	0
T28F2.1	T28F2.1	I:3639651-3641394	+	0	1	0	0	0	0	0	0	0	0	1	0	0	0	0	0
T28F2.5	ccb-1	I:3641708-3647012	-	2	1	0	0	0	0	0	0	0	2	1	0	0	0	0	0
T28F2.6	col-50	I:3651233-3652602	-	0	1	0	0	0	0	0	0	0	0	1	0	0	0	0	0
T28F2.8	col-51	I:3653961-3655332	+	1	0	0	0	0	0	0	0	0	1	0	0	0	0	0	0
T28F2.7	T28F2.7	I:3655556-3662162	-	3	0	0	0	0	0	0	0	0	3	0	0	0	0	0	0
D1037.2	smp-2	I:3667127-3671705	-	0	0	0	0	0	0	0	0	0	0	0	0	0	0	0	0
D1037.3	ftn-2	I:3680181-3680947	-	0	0	0	0	0	0	0	0	0	0	0	0	0	0	0	0
D1037.4	rab-8	I:3682896-3684121	-	0	0	0	0	0	0	0	0	0	0	0	0	0	0	0	0
D1037.1	D1037.1	I:3684805-3690157	+	0	1	0	0	0	0	0	0	0	0	1	0	0	0	0	0
D1037.5	D1037.5	I:3690148-3694017	-	0	0	0	0	0	0	0	0	0	0	0	0	0	0	0	0
H26D21.2	msh-2	I:3694302-3697554	-	0	1	0	0	0	0	0	0	0	0	1	0	0	0	0	0
H26D21.1	hus-1	I:3698098-3699303	+	0	0	0	0	0	0	0	0	0	0	0	0	0	0	0	0
F21A9.2	F21A9.2	I:3706039-3709223	-	0	0	0	0	0	0	0	0	0	0	0	0	0	0	0	0
F21A9.1	F21A9.1	I:3712176-3713137	+	0	0	1	0	0	0	0	0	0	0	0	1	0	0	0	0
T12F5.4	lin-59	I:3713520-3721160	-	0	1	0	0	0	0	0	0	0	0	1	0	0	0	0	0
T12F5.3	glh-4	I:3726014-3731227	+	1	0	0	0	0	0	0	0	0	1	0	0	0	0	0	0
T12F5.2	T12F5.2	I:3731355-3732925	+	0	0	0	0	0	0	0	0	0	0	0	0	0	0	0	0
T12F5.5	larp-5	I:3732985-3740482	-	0	0	0	0	0	0	0	0	0	0	0	0	0	0	0	0
T12F5.1	T12F5.1	I:3741460-3742726	+	0	0	0	0	0	0	0	0	0	0	0	0	0	0	0	0
Y8G1A.1	math-46	I:3745592-3748223	+	1	0	0	0	0	0	0	0	0	1	0	0	0	0	0	0
Y8G1A.2	inx-13	I:3748527-3753964	-	0	1	0	0	0	0	0	0	0	0	1	0	0	0	0	0
ZK770.3	inx-12	I:3755473-3759076	-	0	0	0	0	0	0	0	0	0	0	0	0	0	0	0	0
ZK770.1	asic-1	I:3769684-3773879	+	0	0	0	0	0	0	0	0	0	0	0	0	0	0	0	0
C32E8.12	C32E8.12	I:3773874-3774578	-	0	0	0	0	0	0	0	0	0	0	0	0	0	0	0	0
C32E8.6	C32E8.6	I:3774709-3777471	+	0	0	0	0	0	0	0	0	0	0	0	0	0	0	0	0
C32E8.7	ric-19	I:3778093-3781661	-	0	0	0	0	0	0	0	0	0	0	0	0	0	0	0	0
C32E8.5	C32E8.5	I:3782121-3783299	+	0	0	0	0	0	0	0	0	0	0	0	0	0	0	0	0
C32E8.4	C32E8.4	I:3783838-3784438	+	0	0	0	0	0	0	0	0	0	0	0	0	0	0	0	0
C32E8.3	C32E8.3	I:3786597-3787498	+	0	0	0	0	0	0	0	0	0	0	0	0	0	0	0	0
C32E8.2	rpl-13	I:3788037-3788914	+	0	0	0	0	0	0	0	0	0	0	0	0	0	0	0	0
C32E8.8	ptr-2	I:3789309-3792800	-	0	0	0	0	0	0	0	0	0	0	0	0	0	0	0	0
C32E8.9	C32E8.9	I:3794556-3798056	-	0	0	0	0	0	0	0	0	0	0	0	0	0	0	0	0
C32E8.1	C32E8.1	I:3796156-3796699	+	0	0	0	0	0	0	0	0	0	0	0	0	0	0	0	0
C32E8.10	unc-11	I:3799127-3805721	-	0	2	0	0	0	0	0	0	0	0	2	0	0	1	0	0
C32E8.11	ubr-1	I:3807460-3816799	-	1	0	0	0	0	0	0	0	0	1	0	0	0	0	0	0
F53F10.5	npp-11	I:3817999-3821506	+	0	0	0	0	0	0	0	0	0	0	0	0	0	0	1	0
F53F10.4	unc-108	I:3824948-3826517	+	1	0	0	0	0	0	0	0	0	1	0	0	0	0	5	0
F53F10.3	F53F10.3	I:3827211-3828146	+	0	0	0	0	0	0	0	0	0	0	0	0	0	0	0	0
F53F10.8	F53F10.8	I:3828253-3829396	+	0	0	0	0	0	0	0	0	0	0	0	0	0	0	0	0
F53F10.2	F53F10.2	I:3831120-3834127	+	1	2	0	0	0	0	0	0	0	1	2	0	0	0	1	0
F53F10.1	F53F10.1	I:3834120-3837768	-	0	0	0	0	0	0	0	0	0	0	0	0	0	0	0	0
T03F1.5	gsp-4	I:3838240-3839902	-	3	1	0	0	0	0	0	0	0	2	1	0	0	2	0	0
T03F1.6	T03F1.6	I:3839812-3841561	-	1	0	0	0	0	0	0	0	0	1	0	0	0	0	0	0
T03F1.11	T03F1.11	I:3853838-3854242	+	0	0	0	0	0	0	0	0	0	0	0	0	0	0	0	0
T03F1.7	T03F1.7	I:3854164-3859297	-	0	0	0	0	0	0	0	0	0	0	0	0	0	0	0	0
T03F1.8	guk-1	I:3859381-3862732	-	0	0	0	0	0	0	0	0	0	0	0	0	0	0	0	0
T03F1.9	hcp-4	I:3862778-3865941	-	0	1	0	0	0	0	0	0	0	0	1	0	0	0	0	0
T03F1.3	pgk-1	I:3867542-3869136	+	0	0	0	0	0	0	0	0	0	0	0	0	0	0	0	0
T03F1.2	coq-4	I:3869222-3870127	+	1	0	0	0	0	0	0	0	0	1	0	0	0	0	0	0
T03F1.10	clec-53	I:3871474-3873419	-	0	0	0	0	0	0	0	0	0	0	0	0	0	0	0	0
T03F1.1	T03F1.1	I:3874040-3875999	+	0	0	0	0	0	0	0	0	0	0	0	0	0	0	0	0
T03F1.12	T03F1.12	I:3876046-3876707	-	0	0	0	0	0	0	0	0	0	0	0	0	0	0	0	0
C50F2.3	C50F2.3	I:3877064-3880758	+	1	0	0	0	0	0	0	0	0	1	0	0	0	0	0	0
C50F2.2	C50F2.2	I:3881831-3888456	+	0	0	0	0	0	0	0	0	0	0	0	0	0	0	0	0
C50F2.10	abf-2	I:3885551-3885964	-	0	0	0	0	0	0	0	0	0	0	0	0	0	0	0	0
C50F2.9	abf-1	I:3886114-3887083	-	0	0	0	0	0	0	0	0	0	0	0	0	0	0	0	0
C50F2.4	C50F2.4	I:3888334-3891521	-	0	0	0	0	0	0	0	0	0	0	0	0	0	0	0	0
C50F2.1	C50F2.1	I:3892335-3895274	+	0	0	0	0	0	0	0	0	0	0	0	0	0	0	0	0
C50F2.5	C50F2.5	I:3895795-3897403	-	0	0	0	0	0	0	0	0	0	0	0	0	0	0	0	0
C50F2.6	fkb-5	I:3898049-3899909	-	0	0	0	0	0	0	0	0	0	0	0	0	0	0	0	0
C50F2.7	C50F2.7	I:3900332-3901383	-	0	0	0	0	0	0	0	0	0	0	0	0	0	0	0	0
C50F2.8	C50F2.8	I:3901435-3905203	-	0	0	0	0	0	0	0	0	0	0	0	0	0	0	0	0
T20F5.2	pbs-4	I:3908748-3909926	+	0	0	0	0	0	0	0	0	0	0	0	0	0	0	0	0
T20F5.3	mrrf-1	I:3909631-3910547	-	0	0	0	0	0	0	0	0	0	0	0	0	0	0	0	0
T20F5.8	T20F5.8	I:3910715-3912474	-	0	0	0	0	0	0	0	0	0	0	0	0	0	0	0	0
T20F5.4	T20F5.4	I:3912640-3915461	-	0	0	0	0	0	0	0	0	0	0	0	0	0	0	0	0
T20F5.5	T20F5.5	I:3917882-3920175	-	0	0	0	0	0	0	0	0	0	0	0	0	0	0	0	0
T20F5.6	T20F5.6	I:3920180-3925174	-	0	0	0	0	0	0	0	0	0	0	0	0	0	0	1	0
T20F5.7	T20F5.7	I:3925436-3927890	-	0	0	0	0	0	0	0	0	0	0	0	0	0	0	0	0
T21E3.2	T21E3.2	I:3930833-3931555	+	0	1	0	0	0	0	0	0	0	0	1	0	0	0	0	0
T21E3.1	egg-4	I:3932213-3934817	+	2	1	0	0	0	0	0	0	0	2	1	0	0	0	1	0
T21E3.3	lrp-2	I:3935272-3953945	-	3	1	0	0	0	0	0	0	0	3	1	0	0	0	1	0
F47B3.4	F47B3.4	I:3960977-3962202	+	0	0	0	0	0	0	0	0	0	0	0	0	0	0	0	0
F47B3.5	F47B3.5	I:3963118-3964180	-	0	0	0	0	0	0	0	0	0	0	0	0	0	0	0	0
F47B3.3	F47B3.3	I:3964373-3965317	+	0	0	0	0	0	0	0	0	0	0	0	0	0	0	0	0
F47B3.6	F47B3.6	I:3965741-3967078	-	0	0	0	0	0	0	0	0	0	0	0	0	0	0	0	0
F47B3.7	F47B3.7	I:3968167-3970015	-	0	0	0	0	0	0	0	0	0	0	0	0	0	0	0	0
F47B3.2	F47B3.2	I:3970377-3971305	+	0	0	0	0	0	0	0	0	0	0	0	0	0	0	0	0
F47B3.1	F47B3.1	I:3972165-3974023	+	0	0	0	0	0	0	0	0	0	0	0	0	0	0	0	0
F28H1.4	F28H1.4	I:3974114-3977221	-	0	0	0	0	0	0	0	0	0	0	0	0	0	0	0	0
F28H1.5	F28H1.5	I:3978496-3979530	-	0	0	0	0	0	0	0	0	0	0	0	0	0	0	0	0
F28H1.3	aars-2	I:3983174-3986918	+	0	1	0	0	0	0	0	0	0	0	1	0	0	0	0	0
F28H1.2	cpn-3	I:3987894-3988705	+	0	0	0	0	0	0	0	0	0	0	0	0	0	0	0	0
F28H1.1	F28H1.1	I:3995712-3996966	+	0	0	0	0	0	0	0	0	0	0	0	0	0	0	0	0
F55C7.7	unc-73	I:3999345-4031629	-	1	2	0	0	0	0	0	0	0	1	2	0	0	0	0	0
F55C7.2	F55C7.2	I:4005438-4006022	+	0	0	0	0	0	0	0	0	0	0	0	0	0	0	0	0
C09D1.1	unc-89	I:4035746-4090963	+	10	12	0	0	0	0	2	0	0	10	12	0	0	2	1	0
C09D1.2	clec-89	I:4071801-4072850	-	0	0	0	0	0	0	0	0	0	0	0	0	0	0	0	0
C24G7.4	C24G7.4	I:4094612-4098331	+	1	0	0	0	0	0	0	0	0	1	0	0	0	0	0	0
C24G7.2	acd-1	I:4103715-4108047	+	1	1	0	0	0	0	0	0	0	1	1	0	0	0	0	0
C24G7.1	C24G7.1	I:4109409-4112387	+	1	3	0	0	0	0	0	0	0	1	3	0	0	0	0	0
H31G24.4	cyb-2.2	I:4114736-4116371	+	0	1	0	0	0	0	0	0	0	0	1	0	0	0	1	0
H31G24.3	H31G24.3	I:4116853-4118164	+	0	3	0	0	0	0	0	0	0	0	3	0	0	0	0	0
H31G24.1	H31G24.1	I:4123483-4124725	+	0	0	0	0	0	0	1	0	0	0	0	0	0	0	0	0
E01A2.3	lin-44	I:4126058-4129309	+	0	1	0	0	0	0	0	0	0	0	1	0	0	0	0	0
E01A2.4	E01A2.4	I:4129566-4132294	-	1	0	0	0	0	0	0	0	0	1	0	0	0	0	0	0
E01A2.2	E01A2.2	I:4132502-4135418	+	1	0	0	0	0	0	0	0	0	1	0	0	0	0	0	0
E01A2.5	E01A2.5	I:4135242-4137076	-	0	0	0	0	0	0	0	0	0	0	0	0	0	0	0	0
E01A2.6	E01A2.6	I:4137215-4139025	-	0	0	0	0	0	0	0	0	0	0	0	0	0	0	1	0
E01A2.1	E01A2.1	I:4139516-4142821	+	0	0	0	0	0	0	0	0	0	0	0	0	0	0	0	0
E01A2.7	E01A2.7	I:4142345-4144585	-	0	0	0	0	0	0	0	0	0	0	0	0	0	0	0	0
E01A2.10	E01A2.10	I:4145314-4147138	-	0	1	0	0	0	0	0	0	0	0	1	0	0	0	0	0
E01A2.8	E01A2.8	I:4147275-4148280	-	0	0	0	0	0	0	0	0	0	0	0	0	0	0	0	0
R12E2.15	R12E2.15	I:4148834-4149431	-	0	0	0	0	0	0	0	0	0	0	0	0	0	0	0	0
R12E2.14	R12E2.14	I:4149983-4150639	+	0	0	0	0	0	0	0	0	0	0	0	0	0	0	0	0
R12E2.6	R12E2.6	I:4151101-4151748	-	0	0	0	0	0	0	0	0	0	0	0	0	0	0	0	0
R12E2.7	R12E2.7	I:4153959-4154552	-	0	0	0	0	0	0	0	0	0	0	0	0	0	0	0	0
R12E2.8	R12E2.8	I:4155544-4158735	-	0	0	0	0	0	0	0	0	0	0	0	0	0	0	0	0
R12E2.9	inx-15	I:4159016-4161115	-	1	1	0	0	0	0	0	0	0	1	1	0	0	0	0	0
R12E2.5	inx-16	I:4162037-4165017	+	1	0	0	0	0	0	0	0	0	1	0	0	0	0	0	0
R12E2.4	inx-17	I:4165135-4167061	+	1	0	0	0	0	0	0	0	0	1	0	0	0	0	0	0
R12E2.10	egg-5	I:4168989-4171591	-	1	2	0	0	0	0	0	0	0	1	2	0	0	0	0	0
R12E2.11	R12E2.11	I:4172466-4173628	-	0	0	0	0	0	0	0	0	0	0	0	0	0	0	0	0
R12E2.12	mrps-6	I:4173752-4174778	-	0	0	0	0	0	0	0	0	0	0	0	0	0	0	1	0
R12E2.3	rpn-8	I:4175319-4177274	+	0	0	0	0	0	0	0	0	0	0	0	0	0	0	0	0
R12E2.13	R12E2.13	I:4177307-4178451	-	0	0	0	0	0	0	0	0	0	0	0	0	0	0	0	0
R12E2.2	R12E2.2	I:4178812-4182160	+	2	1	0	0	0	0	0	0	0	2	1	0	0	0	0	0
R12E2.1	R12E2.1	I:4182221-4184994	+	1	0	0	0	0	0	0	0	0	1	0	0	0	0	0	0
C18E3.7	ppw-1	I:4185062-4189932	+	1	4	0	0	0	1	1	0	0	1	4	0	0	1	0	0
C18E3.6	cas-2	I:4190144-4193119	+	0	0	0	0	0	0	0	0	0	0	0	0	0	0	0	0
C18E3.5	C18E3.5	I:4193241-4203307	+	0	1	0	0	0	0	0	0	0	0	1	0	0	0	0	0
C18E3.4	C18E3.4	I:4202419-4203042	+	1	2	0	0	0	1	0	0	0	1	2	0	0	0	0	0
C18E3.3	C18E3.3	I:4203460-4208521	+	0	3	0	0	0	0	0	0	0	0	3	0	0	0	0	0
C18E3.8	hop-1	I:4208517-4210342	-	2	3	0	0	0	0	0	0	0	2	3	0	0	0	0	0
C18E3.2	swsn-2.2	I:4210979-4212542	+	1	0	0	0	0	0	0	0	0	1	0	0	0	0	0	0
C18E3.1	C18E3.1	I:4212744-4214263	+	0	0	0	0	0	0	0	0	0	0	0	0	0	0	0	0
C18E3.9	C18E3.9	I:4214295-4215754	-	0	2	0	0	0	0	0	0	0	0	2	0	0	0	0	0
C43E11.6	nab-1	I:4229578-4235966	+	2	2	0	0	0	0	0	0	0	2	2	0	0	0	1	0
C43E11.5	C43E11.5	I:4237035-4238739	+	0	2	0	0	0	0	0	0	0	0	2	0	0	0	0	0
C43E11.7	ndx-7	I:4239088-4242730	-	1	0	0	0	0	0	0	0	0	1	0	0	0	0	0	0
C43E11.8	exoc-7	I:4242820-4247581	-	1	2	0	0	0	0	0	0	0	1	1	0	0	0	0	0
C43E11.4	tufm-2	I:4247755-4249384	+	0	1	0	0	0	0	0	0	0	0	1	0	0	0	0	0
C43E11.11	cogc-5	I:4249483-4253170	+	0	1	0	0	0	0	0	0	0	0	1	0	0	0	0	0
C43E11.12	C43E11.12	I:4253243-4254140	+	0	0	0	0	0	0	0	0	0	0	0	0	0	0	0	0
C43E11.3	met-1	I:4254381-4264684	+	2	1	0	0	0	0	0	0	0	2	1	0	0	0	1	0
C43E11.2	mus-81	I:4265108-4267175	+	1	1	0	0	0	0	0	0	0	1	1	0	0	0	0	0
C43E11.9	C43E11.9	I:4266929-4267972	-	0	0	0	0	0	0	0	0	0	0	0	0	0	0	0	0
C43E11.10	cdc-6	I:4268070-4270288	-	0	1	0	0	0	0	0	0	0	0	1	0	0	0	0	0
C43E11.1	acin-1	I:4270647-4273333	+	0	0	0	0	0	0	1	0	0	0	0	0	0	0	1	0
Y47D9A.4	Y47D9A.4	I:4273897-4274815	-	0	0	0	0	0	0	0	0	0	0	0	0	0	0	0	0
Y47D9A.3	Y47D9A.3	I:4275889-4276948	+	0	1	0	0	0	0	0	0	0	0	1	0	0	0	0	0
Y47D9A.5	Y47D9A.5	I:4277685-4279623	-	0	0	0	0	0	0	0	0	0	0	0	0	0	0	0	0
Y47D9A.2	scpl-3	I:4298260-4302246	+	0	0	0	0	0	0	0	0	0	0	0	0	0	0	0	0
Y47D9A.1	Y47D9A.1	I:4303931-4308245	+	1	0	0	0	0	0	0	0	0	1	0	0	0	0	0	0
ZK973.6	anc-1	I:4321096-4359106	+	2	5	0	0	0	1	0	0	0	1	5	0	0	0	0	0
ZK973.5	acr-6	I:4359208-4362549	+	0	0	0	0	0	0	0	0	0	0	0	0	0	0	0	0
ZK973.4	ZK973.4	I:4363416-4364075	+	0	0	0	0	0	0	0	0	0	0	0	0	0	0	0	0
ZK973.8	ZK973.8	I:4364907-4366996	-	0	0	0	0	0	0	0	0	0	0	0	0	0	0	0	0
ZK973.3	pdp-1	I:4368088-4370505	+	0	0	0	0	0	0	0	0	0	0	0	0	0	0	0	0
ZK973.9	ZK973.9	I:4370443-4372137	-	0	0	0	0	0	0	0	0	0	0	0	0	0	0	0	0
ZK973.10	lpd-5	I:4372255-4373121	-	0	0	0	0	0	0	0	0	0	0	0	0	0	1	0	0
ZK973.2	cec-10	I:4373657-4379352	+	0	1	0	0	0	0	0	0	0	0	1	0	0	0	0	0
ZK973.11	ZK973.11	I:4379321-4381899	-	0	0	0	0	0	0	0	0	0	0	0	0	0	0	0	0
ZK973.1	ZK973.1	I:4382566-4385226	+	0	2	0	0	0	0	0	0	0	0	2	0	0	0	0	0
T21E12.4	dhc-1	I:4386788-4401981	+	3	0	0	0	0	0	0	0	0	3	0	0	0	0	0	0
T21E12.3	T21E12.3	I:4401957-4404586	+	0	0	0	0	0	1	0	0	0	0	0	0	0	0	0	0
T21E12.2	T21E12.2	I:4409690-4419306	+	0	1	0	0	0	0	0	0	0	0	1	0	0	0	0	0
T21E12.5	T21E12.5	I:4412228-4413222	-	0	0	0	0	0	0	0	0	0	0	0	0	0	0	0	0
C11D9.1	cgef-2	I:4422033-4426177	+	0	0	0	0	0	0	0	0	0	0	0	0	0	0	0	0
C41D11.10	C41D11.10	I:4427025-4428027	+	0	0	0	0	0	0	0	0	0	0	0	0	0	0	0	0
C41D11.3	C41D11.3	I:4428476-4431917	-	1	0	0	0	0	0	0	0	0	1	0	0	0	0	0	0
C41D11.4	C41D11.4	I:4441647-4444342	-	0	0	0	0	0	0	0	0	0	0	0	0	0	0	0	0
C41D11.2	eif-3.H	I:4444720-4446594	+	0	0	0	0	0	0	0	0	0	0	0	0	0	0	9	0
C41D11.8	cps-6	I:4446583-4448464	-	2	0	0	0	0	0	0	0	0	2	0	0	0	0	0	0
C41D11.9	C41D11.9	I:4448578-4449777	-	3	0	0	0	0	0	0	0	0	3	0	0	0	0	3	0
C41D11.5	C41D11.5	I:4449835-4450926	-	0	1	0	0	0	0	0	0	0	0	1	0	0	0	1	0
C41D11.7	eri-7	I:4451198-4456806	-	0	2	0	0	0	0	0	0	0	0	2	0	0	0	3	0
C41D11.1	eri-6	I:4457384-4469462	+	7	6	0	0	1	1	0	0	0	7	6	0	0	6	7	0
C41D11.6	C41D11.6	I:4460147-4462973	-	3	8	0	0	1	1	0	0	0	3	7	0	0	0	0	0
T01A4.1	gcy-28	I:4481239-4508362	+	4	0	0	0	0	0	0	0	0	4	0	0	0	0	0	0
Y119C1B.4	mrpl-19	I:4508929-4511127	-	1	0	0	0	0	0	0	0	0	1	0	0	0	0	0	0
Y119C1B.5	Y119C1B.5	I:4511441-4516084	-	0	0	0	0	0	0	0	0	0	0	0	0	0	0	1	0
Y119C1B.6	Y119C1B.6	I:4517392-4518466	-	0	1	0	0	0	0	0	0	0	0	1	0	0	0	0	0
Y119C1B.12	Y119C1B.12	I:4520071-4522769	+	1	2	0	0	0	0	0	0	0	1	2	0	0	0	0	0
Y119C1B.8	bet-1	I:4526379-4534801	-	1	2	0	0	0	0	0	0	0	1	2	0	0	0	0	0
Y119C1B.9	Y119C1B.9	I:4537448-4539726	-	1	0	0	0	0	0	0	0	0	1	0	0	0	0	0	0
Y119C1B.3	Y119C1B.3	I:4550479-4552784	+	0	0	0	0	0	0	0	0	0	0	0	0	0	0	0	0
Y119C1B.11	Y119C1B.11	I:4552852-4553122	-	0	0	0	0	1	0	0	0	0	0	0	0	0	0	0	0
Y119C1B.1	Y119C1B.1	I:4554151-4555204	+	0	0	0	0	0	0	0	0	0	0	0	0	0	0	0	0
Y119C1B.10	Y119C1B.10	I:4555351-4556812	-	1	0	0	1	0	0	0	0	0	1	0	0	1	0	0	0
D1007.15	D1007.15	I:4557665-4563758	+	2	1	0	0	0	0	0	0	0	2	1	0	0	0	1	0
D1007.14	pqn-24	I:4564042-4565977	+	1	0	0	0	0	0	1	0	0	1	0	0	0	0	0	0
D1007.13	D1007.13	I:4566496-4568390	+	0	1	0	0	0	0	0	0	0	0	1	0	0	0	0	0
D1007.1	ceh-17	I:4568963-4570028	-	0	0	0	0	0	0	0	0	0	0	0	0	0	0	0	0
D1007.2	col-52	I:4571215-4572788	-	0	1	0	0	0	0	0	0	0	0	1	0	0	0	0	0
D1007.3	D1007.3	I:4575783-4577201	-	0	1	0	0	0	0	0	0	0	0	1	0	0	0	0	0
D1007.18	D1007.18	I:4578696-4579706	-	0	0	0	0	0	0	0	0	0	0	0	0	0	0	0	0
D1007.4	D1007.4	I:4579965-4580604	-	0	0	0	0	0	0	0	0	0	0	0	0	0	0	0	0
D1007.5	D1007.5	I:4580693-4583815	-	1	0	0	0	0	0	0	0	0	1	0	0	0	0	1	0
D1007.6	rps-10	I:4583874-4584516	-	0	0	0	0	0	0	0	0	0	0	0	0	0	0	0	0
D1007.12	rpl-24.1	I:4584961-4586184	+	0	0	0	0	0	0	0	0	0	0	0	0	0	0	0	0
D1007.10	D1007.10	I:4586272-4589393	+	0	3	0	0	0	0	0	0	0	0	3	0	0	0	0	0
D1007.19	D1007.19	I:4589381-4589900	-	0	0	0	0	0	0	0	0	0	0	0	0	0	0	0	0
D1007.9	D1007.9	I:4590431-4591588	+	1	1	0	0	0	0	0	0	0	1	1	0	0	0	0	0
D1007.7	nrd-1	I:4597891-4602667	-	0	2	0	0	0	0	0	0	0	0	2	0	0	0	1	0
D1007.16	eaf-1	I:4603224-4604197	+	0	0	0	0	0	0	0	0	0	0	0	0	0	0	0	0
D1007.8	D1007.8	I:4604404-4605386	+	0	0	0	0	0	0	0	0	0	0	0	0	0	0	0	0
C44E4.5	C44E4.5	I:4605656-4610203	+	0	0	0	0	0	0	0	0	0	0	0	0	0	0	1	0
C44E4.8	C44E4.8	I:4607283-4607984	+	0	1	0	0	0	0	0	0	0	0	1	0	0	0	0	0
C44E4.1	C44E4.1	I:4610146-4622973	-	0	1	0	0	0	0	0	0	0	0	1	0	0	0	0	0
C44E4.7	C44E4.7	I:4623461-4629468	-	4	1	0	0	0	0	0	0	0	4	1	0	0	0	0	0
C44E4.2	C44E4.2	I:4631392-4633348	-	0	0	0	0	0	0	0	0	0	0	0	0	0	0	0	0
C44E4.4	C44E4.4	I:4634104-4637767	+	0	0	0	0	0	0	0	0	0	0	0	0	0	0	1	0
C44E4.6	acbp-1	I:4635816-4637329	-	0	0	0	0	0	0	0	0	0	0	0	0	0	0	0	0
C44E4.3	got-2.1	I:4637439-4640883	-	1	0	0	0	0	0	0	0	0	1	0	0	0	0	0	0
Y119C1A.1	Y119C1A.1	I:4641264-4644278	-	1	1	0	0	0	0	0	0	0	1	1	0	0	1	1	0
B0041.3	B0041.3	I:4644438-4645627	+	0	0	0	0	0	0	0	0	0	0	0	0	0	1	0	0
B0041.4	rpl-4	I:4645637-4646966	-	1	1	0	0	0	0	0	0	0	1	1	0	0	0	0	0
B0041.8	B0041.8	I:4647319-4648279	+	0	2	0	0	0	0	0	0	0	0	2	0	0	1	0	0
B0041.5	B0041.5	I:4648270-4650771	-	0	0	0	0	0	0	0	0	0	0	0	0	0	0	0	0
B0041.6	ptps-1	I:4652144-4652906	-	1	0	0	0	0	0	0	0	0	1	0	0	0	0	0	0
B0041.2	ain-2	I:4653472-4659519	+	0	0	0	0	0	0	0	0	0	0	0	0	0	1	1	0
B0041.11	B0041.11	I:4661116-4662200	-	0	0	0	0	0	0	0	0	0	0	0	0	0	0	2	0
B0041.1	B0041.1	I:4664500-4665349	+	1	0	0	0	0	0	1	0	0	1	0	0	0	1	0	0
B0041.7	xnp-1	I:4665745-4671739	-	2	2	0	0	0	0	0	0	0	2	2	0	0	0	2	0
T04D1.3	unc-57	I:4675136-4679410	+	0	0	0	0	0	0	0	0	0	0	0	0	0	0	5	0
T04D1.2	T04D1.2	I:4679672-4682756	+	0	1	0	0	0	0	0	0	0	0	1	0	0	0	0	0
T04D1.4	chd-7	I:4685869-4698576	-	4	4	0	0	0	0	0	0	0	4	4	0	0	0	1	0
W09C3.4	W09C3.4	I:4704623-4705871	+	1	1	0	0	0	0	0	0	0	1	1	0	0	0	0	0
W09C3.3	W09C3.3	I:4706765-4708763	+	0	1	0	0	0	0	0	0	0	0	1	0	0	0	0	0
W09C3.6	gsp-3	I:4709318-4710709	-	1	0	0	0	0	0	0	0	0	1	0	0	0	0	0	0
W09C3.2	W09C3.2	I:4711429-4713447	+	0	0	0	0	0	0	0	0	0	0	0	0	0	0	0	0
W09C3.7	W09C3.7	I:4714321-4715486	-	0	0	0	0	0	0	0	0	0	0	0	0	0	1	0	0
W09C3.8	W09C3.8	I:4716060-4717442	-	1	0	0	0	0	0	0	0	0	1	0	0	0	0	0	0
W09C3.1	W09C3.1	I:4717624-4719576	+	1	3	0	0	0	0	0	0	0	1	3	0	0	0	0	0
C10H11.7	C10H11.7	I:4719790-4721099	+	0	0	0	0	0	0	0	0	0	0	0	0	0	0	1	0
C10H11.6	ugt-26	I:4721179-4723961	+	0	0	0	0	0	0	0	0	0	0	0	0	0	0	0	0
C10H11.5	ugt-27	I:4724066-4726780	+	1	2	0	0	0	0	0	0	0	1	2	0	0	0	0	0
C10H11.4	ugt-28	I:4727302-4730367	+	1	0	0	0	0	0	0	0	0	1	0	0	0	0	0	0
C10H11.3	ugt-25	I:4731605-4735280	+	0	0	0	0	1	0	0	0	0	0	0	0	0	0	0	0
C10H11.8	C10H11.8	I:4735757-4738101	-	0	0	0	0	0	0	0	0	0	0	0	0	0	0	0	0
C10H11.9	let-502	I:4738251-4744322	-	1	0	0	0	0	0	0	0	0	1	0	0	0	0	0	0
C10H11.1	viln-1	I:4747628-4759602	+	0	2	0	0	0	0	0	0	0	0	2	0	0	0	0	0
C10H11.10	kca-1	I:4759818-4761324	-	1	0	0	0	1	0	0	0	0	1	0	0	0	0	0	0
M04F3.3	M04F3.3	I:4763242-4765206	-	2	2	0	0	0	0	0	0	0	2	2	0	0	0	0	0
M04F3.2	M04F3.2	I:4765755-4767645	+	0	0	0	0	0	0	0	0	0	0	0	0	0	0	0	0
M04F3.1	rpa-2	I:4769695-4771362	+	0	0	0	0	0	0	0	0	0	0	0	0	0	0	0	0
M04F3.4	M04F3.4	I:4771487-4773048	-	1	0	0	0	0	0	0	0	0	1	0	0	0	0	1	0
M04F3.5	M04F3.5	I:4773819-4777718	-	1	0	0	0	0	0	0	0	0	1	0	0	0	0	0	0
F54D7.4	zig-7	I:4790644-4792502	-	0	1	0	0	0	0	0	0	0	0	1	0	0	0	0	0
F54D7.3	gnrr-1	I:4800099-4804142	+	0	0	0	0	0	0	0	0	0	0	0	0	0	0	0	0
F54D7.2	F54D7.2	I:4805606-4809675	+	0	0	0	0	0	0	0	0	0	0	0	0	0	0	0	0
F57C9.6	F57C9.6	I:4821931-4824915	+	0	2	0	0	0	0	0	0	0	0	2	0	0	0	0	0
F57C9.7	F57C9.7	I:4824910-4826634	-	0	0	0	0	0	0	0	0	0	0	0	0	0	0	2	0
F57C9.5	htp-3	I:4827073-4829797	+	1	0	0	0	0	0	0	0	0	1	0	0	0	0	0	0
F57C9.4	F57C9.4	I:4830134-4835872	+	0	0	0	0	0	0	0	0	0	0	0	0	0	0	0	0
F57C9.3	F57C9.3	I:4836188-4840036	+	0	0	0	0	0	0	0	0	0	0	0	0	0	0	0	0
F57C9.2	clec-90	I:4844909-4847337	+	0	0	0	0	0	0	0	0	0	0	0	0	0	0	0	0
F57C9.1	F57C9.1	I:4848421-4850718	+	0	0	0	0	0	0	0	0	0	0	0	0	0	0	0	0
C01F4.2	rga-6	I:4850683-4867826	-	0	0	0	0	0	0	0	0	0	0	0	0	0	0	0	0
F25F8.1	F25F8.1	I:4884902-4895496	+	0	0	0	0	0	0	0	0	0	0	0	0	0	0	1	0
F25F8.2	glc-2	I:4885188-4887966	-	0	0	0	0	0	0	0	0	0	0	0	0	0	0	0	0
F21F3.4	F21F3.4	I:4895988-4897542	+	0	0	0	0	0	0	0	0	0	0	0	0	0	0	0	0
F21F3.5	unc-38	I:4897368-4900978	-	0	0	0	0	0	0	0	0	0	0	0	0	0	0	0	0
F21F3.3	F21F3.3	I:4901975-4903174	+	0	0	0	0	0	0	0	0	0	0	0	0	0	0	0	0
F21F3.2	F21F3.2	I:4903438-4905139	+	0	0	0	0	0	0	0	0	0	0	0	0	0	0	0	0
F21F3.1	pgal-1	I:4906824-4911832	+	0	2	0	0	0	0	0	0	0	0	2	0	0	0	0	0
F21F3.6	F21F3.6	I:4911804-4914050	-	0	0	0	0	0	0	0	0	0	0	0	0	0	0	0	0
F21F3.7	F21F3.7	I:4918393-4920861	+	0	0	0	0	0	0	0	0	0	0	0	0	0	0	0	0
F28B3.8	imb-1	I:4920773-4926236	-	0	0	0	0	0	0	0	0	0	0	0	0	0	0	0	0
F28B3.5	F28B3.5	I:4926649-4928743	+	0	0	0	0	0	0	0	0	0	0	0	0	0	0	1	0
F28B3.9	acl-11	I:4929100-4932148	+	0	0	0	0	0	0	0	0	0	0	0	0	0	0	0	0
F28B3.4	F28B3.4	I:4934038-4940510	+	0	0	0	0	0	0	0	0	0	0	0	0	0	0	0	0
F28B3.1	F28B3.1	I:4942070-4949335	+	0	0	0	0	0	0	0	0	0	0	0	0	0	0	0	0
F28B3.10	F28B3.10	I:4949328-4950413	-	0	0	0	0	0	0	0	0	0	0	0	0	0	0	0	0
F28B3.6	F28B3.6	I:4950582-4951484	-	0	0	0	0	0	0	0	0	0	0	0	0	0	0	0	0
F28B3.7	him-1	I:4951335-4957670	-	0	1	0	0	0	0	0	0	0	0	1	0	0	0	0	0
W03G9.8	W03G9.8	I:4957777-4958310	-	0	0	0	0	0	0	0	0	0	0	0	0	0	1	0	0
W03G9.3	W03G9.3	I:4959399-4961520	+	0	0	0	0	0	0	0	0	0	0	0	0	0	0	2	0
W03G9.2	W03G9.2	I:4962453-4964384	+	0	0	0	0	0	0	0	0	0	0	0	0	0	0	0	0
W03G9.4	app-1	I:4964668-4967330	-	0	0	0	0	0	0	0	0	0	0	0	0	0	0	0	0
W03G9.5	W03G9.5	I:4968008-4970246	-	0	0	0	0	0	0	0	0	0	0	0	0	0	0	0	0
W03G9.9	W03G9.9	I:4969924-4972244	+	0	0	0	0	0	0	0	0	0	0	0	0	0	0	0	0
W03G9.1	snf-1	I:4980307-4983956	+	1	0	0	0	0	0	0	0	0	1	0	0	0	1	0	0
W03G9.10	W03G9.10	I:4984139-4984751	+	0	1	0	0	0	0	0	0	0	0	1	0	0	0	0	0
W03G9.6	paf-1	I:4984761-4986740	-	0	0	0	0	0	0	0	0	0	0	0	0	0	0	0	0
W03G9.7	W03G9.7	I:4986955-4989455	-	0	0	0	0	0	0	0	0	0	0	0	0	0	0	0	0
F54C1.5	dyf-1	I:4989556-4994662	-	0	0	0	0	0	0	0	0	0	0	0	0	0	0	0	0
F54C1.3	mes-3	I:4996840-5002351	+	0	0	0	0	0	0	0	0	0	0	0	0	0	0	0	0
F54C1.2	dom-3	I:5003352-5005163	+	0	2	0	0	0	0	0	0	0	0	2	0	0	0	0	0
F54C1.8	F54C1.8	I:5004960-5006029	-	1	0	0	0	0	0	0	0	0	1	0	0	0	0	0	0
F54C1.9	sst-20	I:5006746-5007991	+	0	0	0	0	0	0	0	0	0	0	0	0	0	0	0	0
F54C1.1	F54C1.1	I:5008773-5013374	+	0	0	0	0	0	0	0	0	0	0	0	0	0	0	0	0
F54C1.6	F54C1.6	I:5014351-5016260	-	0	0	0	0	0	0	0	0	0	0	0	0	0	0	0	0
F54C1.7	pat-10	I:5018770-5020166	-	1	0	0	0	0	0	0	0	0	1	0	0	0	0	0	0
C46H11.6	C46H11.6	I:5020877-5023166	+	1	0	0	0	0	0	0	0	0	1	0	0	0	0	0	0
C46H11.4	lfe-2	I:5023889-5041157	+	2	0	0	0	0	0	0	0	0	2	0	0	0	0	0	0
C46H11.3	C46H11.3	I:5041492-5042055	+	0	0	0	0	0	0	0	0	0	0	0	0	0	0	0	0
C46H11.7	C46H11.7	I:5042195-5043456	-	0	0	0	0	0	0	1	0	0	0	0	0	0	0	0	0
C46H11.8	phat-1	I:5044204-5045723	-	0	1	0	0	0	0	0	0	0	0	1	0	0	0	0	0
C46H11.9	phat-2	I:5046399-5048021	-	0	0	0	0	0	0	0	0	0	0	0	0	0	0	0	0
C46H11.2	C46H11.2	I:5050052-5052526	+	0	1	0	0	0	0	0	0	0	0	1	0	0	1	0	0
C46H11.10	C46H11.10	I:5052532-5054886	-	0	0	0	0	0	0	0	0	0	0	0	0	0	0	0	0
C46H11.1	C46H11.1	I:5055689-5056042	+	0	0	0	0	0	0	0	0	0	0	0	0	0	0	0	0
C46H11.11	fhod-1	I:5058254-5068832	-	1	0	0	0	0	0	0	0	0	1	0	0	0	0	0	0
C30F8.2	vha-16	I:5079913-5082284	-	0	0	0	0	0	0	0	0	0	0	0	0	0	0	0	0
C30F8.4	kin-32	I:5086313-5093809	+	0	1	0	0	0	0	0	0	0	0	1	0	0	0	0	0
C30F8.3	C30F8.3	I:5096604-5100497	+	0	0	0	0	0	0	0	0	0	0	0	0	0	0	0	0
Y110A7A.20	ift-20	I:5100769-5101677	+	0	0	0	0	0	0	0	0	0	0	0	0	0	0	0	0
Y110A7A.12	tag-300	I:5101655-5103406	-	0	0	0	0	0	0	0	0	0	0	0	0	0	0	0	0
Y110A7A.13	chp-1	I:5103583-5104919	-	0	0	0	0	0	0	0	0	0	0	0	0	0	0	0	0
Y110A7A.14	pas-3	I:5105110-5106207	-	0	0	0	0	0	0	0	0	0	0	0	0	0	0	0	0
Y110A7A.11	use-1	I:5106224-5107628	+	0	0	0	0	0	0	0	0	0	0	0	0	0	0	0	0
Y110A7A.10	aap-1	I:5107844-5110167	+	0	0	0	0	0	0	0	0	0	0	0	0	0	0	0	0
Y110A7A.21	Y110A7A.21	I:5110078-5111157	-	0	0	0	0	0	0	0	0	0	0	0	0	0	0	0	0
Y110A7A.15	Y110A7A.15	I:5110944-5113755	-	0	0	0	0	0	0	0	0	0	0	0	0	0	0	0	0
Y110A7A.16	elpc-1	I:5114122-5118855	-	1	2	0	0	0	0	0	0	0	1	2	0	0	0	0	0
Y110A7A.9	Y110A7A.9	I:5119219-5123987	+	0	0	0	0	0	0	0	0	0	0	0	0	0	0	0	0
Y110A7A.17	mat-1	I:5123929-5127205	-	3	0	0	0	0	0	0	0	0	3	0	0	0	0	0	0
Y110A7A.8	prp-31	I:5127831-5129615	+	0	0	0	0	0	0	0	0	0	0	0	0	0	0	0	0
Y110A7A.7	Y110A7A.7	I:5129724-5131074	+	0	0	0	0	0	0	0	0	0	0	0	0	0	0	0	0
Y110A7A.6	Y110A7A.6	I:5131291-5134108	+	0	0	0	0	0	0	0	0	0	0	0	0	0	0	0	0
Y110A7A.5	mtm-1	I:5134742-5137977	+	0	0	0	0	0	0	0	0	0	0	0	0	0	0	0	0
Y110A7A.4	Y110A7A.4	I:5138262-5139450	+	0	0	0	0	0	0	0	0	0	0	0	0	0	0	0	0
Y110A7A.3	unc-63	I:5141678-5149229	+	0	0	0	0	0	0	0	0	0	0	0	0	0	0	0	0
Y110A7A.2	Y110A7A.2	I:5154532-5158470	+	0	0	0	0	0	0	0	0	0	0	0	0	0	0	0	0
Y110A7A.18	ppw-2	I:5158518-5162207	-	0	0	0	0	0	0	0	0	0	0	0	0	0	0	0	0
Y110A7A.19	Y110A7A.19	I:5162604-5164889	-	0	0	0	0	0	0	0	0	0	0	0	0	0	0	0	0
Y110A7A.1	hcp-6	I:5165094-5171317	+	0	2	0	0	0	0	0	0	0	0	2	0	0	0	0	0
F56A3.4	spd-5	I:5171288-5175525	-	0	0	0	0	0	0	0	0	0	0	0	0	0	0	0	0
F56A3.3	npp-6	I:5176469-5182804	+	0	0	0	0	0	0	0	0	0	0	0	0	0	0	0	0
F56A3.2	slx-1	I:5182739-5186242	+	0	0	0	0	0	0	0	0	0	0	0	0	0	0	0	0
F56A3.5	bro-1	I:5186946-5188619	+	0	0	0	0	0	0	0	0	0	0	0	0	0	0	0	0
F56A3.1	fncm-1	I:5190151-5195249	+	0	0	0	0	0	0	0	0	0	0	0	0	0	0	0	0
C32E12.2	pde-5	I:5196081-5200105	+	0	0	0	0	0	0	0	0	0	0	0	0	0	0	0	0
C32E12.3	osr-1	I:5200261-5203432	-	0	1	0	0	0	0	0	0	0	0	1	0	0	0	0	0
C32E12.5	sem-2	I:5205106-5215221	-	0	0	0	0	0	0	0	0	0	0	0	0	0	0	0	0
C32E12.4	C32E12.4	I:5230555-5241917	-	2	0	0	0	0	0	0	0	0	2	0	0	0	0	0	0
C32E12.1	C32E12.1	I:5232579-5235279	+	0	2	0	0	0	0	0	0	0	0	2	0	0	0	0	0
B0261.4	mrpl-47	I:5244286-5245526	+	1	0	0	0	0	0	0	0	0	1	0	0	0	0	0	0
B0261.2	let-363	I:5245743-5263429	+	0	0	0	0	0	0	0	0	0	0	0	0	0	0	0	0
B0261.5	B0261.5	I:5249775-5250440	-	0	0	0	0	0	0	0	0	0	0	0	0	0	0	0	0
B0261.6	B0261.6	I:5255450-5256926	-	0	0	0	0	0	0	0	0	0	0	0	0	0	0	0	0
B0261.1	B0261.1	I:5263697-5268387	+	0	1	0	0	0	0	0	0	0	0	1	0	0	0	0	0
B0261.9	B0261.9	I:5268422-5269466	+	0	0	0	0	0	0	0	0	0	0	0	0	0	0	0	0
B0261.7	B0261.7	I:5269547-5270937	-	0	0	0	0	0	0	0	0	0	0	0	0	0	0	0	0
B0261.8	B0261.8	I:5271280-5272040	-	0	0	0	0	0	0	0	0	0	0	0	0	0	0	0	0
C01G8.1	C01G8.1	I:5272849-5274325	-	0	0	0	0	0	0	0	0	0	0	0	0	0	0	0	0
C01G8.2	cln-3.2	I:5274699-5278711	-	0	0	0	0	0	0	0	0	0	0	0	0	0	0	0	0
C01G8.3	dhs-1	I:5278807-5281519	-	1	0	0	0	0	0	0	0	0	1	0	0	0	0	0	0
C01G8.4	dnj-4	I:5282086-5283946	-	0	0	0	0	0	0	0	0	0	0	0	0	0	0	0	0
C01G8.5	erm-1	I:5284060-5291608	-	0	0	0	0	0	0	0	0	0	0	0	0	0	0	0	0
C01G8.6	hpo-32	I:5298758-5300334	-	1	0	0	0	0	0	0	0	0	1	0	0	0	0	0	0
C01G8.9	let-526	I:5301521-5310729	-	0	1	0	0	0	0	0	0	0	0	1	0	0	0	0	0
F48C1.4	F48C1.4	I:5313347-5313726	-	0	0	0	0	0	0	0	0	0	0	0	0	0	0	0	0
F48C1.3	F48C1.3	I:5314336-5314609	+	0	0	0	0	0	0	0	0	0	0	0	0	0	0	0	0
F48C1.5	F48C1.5	I:5317494-5318129	-	0	0	0	0	0	0	0	0	0	0	0	0	0	0	0	0
F48C1.6	F48C1.6	I:5318228-5319299	-	0	0	0	0	0	0	0	0	0	0	0	0	0	0	0	0
F48C1.2	fbxa-145	I:5319734-5321126	+	1	0	0	0	0	0	0	0	0	1	0	0	0	0	0	0
F48C1.1	aman-3	I:5324514-5330215	+	0	0	0	0	0	0	0	0	0	0	0	0	0	0	1	0
F48C1.7	spe-11	I:5330579-5332178	-	0	0	0	0	0	0	0	0	0	0	0	0	0	0	0	0
F48C1.9	F48C1.9	I:5332250-5332784	-	0	0	0	0	0	0	0	0	0	0	0	0	0	0	0	0
F48C1.11	F48C1.11	I:5333782-5334934	-	0	0	0	0	0	0	0	0	0	0	0	0	0	0	0	0
F48C1.8	F48C1.8	I:5335195-5338649	-	0	0	0	0	0	0	0	0	0	0	0	0	0	0	0	0
F55A12.6	F55A12.6	I:5338925-5342052	+	0	0	0	0	0	0	0	0	0	0	0	0	0	0	0	0
F55A12.7	apm-1	I:5342181-5344727	-	0	0	0	0	0	0	0	0	0	0	0	0	0	0	0	0
F55A12.5	F55A12.5	I:5345931-5349648	+	1	0	0	0	0	0	0	0	0	1	0	0	0	0	0	0
F55A12.8	nath-10	I:5349646-5353770	-	0	1	0	0	0	0	0	0	0	0	1	0	0	0	0	0
F55A12.4	dhs-2	I:5354163-5357031	+	1	0	0	0	0	0	0	0	0	1	0	0	0	0	0	0
F55A12.3	ppk-1	I:5358523-5365166	+	0	0	0	0	0	0	0	0	0	0	0	0	0	0	0	0
F55A12.2	F55A12.2	I:5365268-5366876	+	0	0	0	0	0	0	0	0	0	0	0	0	0	0	0	0
F55A12.10	F55A12.10	I:5366947-5367838	-	0	1	0	0	0	0	0	0	0	0	1	0	0	0	0	0
F55A12.1	wago-2	I:5368481-5372646	+	3	2	0	0	0	0	0	0	0	3	2	0	0	0	0	0
F55A12.9	pqn-44	I:5372854-5384511	-	0	0	0	0	0	0	0	0	0	0	0	0	0	0	0	0
C24A11.2	C24A11.2	I:5380163-5383032	+	1	1	0	0	0	0	0	0	0	0	1	0	0	0	0	0
C24A11.5	C24A11.5	I:5384642-5385740	-	0	0	0	0	0	0	0	0	0	0	0	0	0	0	0	0
C24A11.6	C24A11.6	I:5396272-5396506	-	0	0	0	0	0	0	0	0	0	0	0	0	0	0	0	0
C24A11.1	C24A11.1	I:5401811-5402896	+	0	0	0	0	0	0	0	0	0	0	0	0	0	0	0	0
C24A11.8	frm-4	I:5402898-5408462	-	1	2	0	0	0	0	0	0	0	1	2	0	0	0	1	0
C24A11.9	coq-1	I:5412845-5415632	-	0	0	0	0	0	0	0	0	0	0	0	0	0	0	0	0
C30H7.2	C30H7.2	I:5416652-5420695	-	0	0	0	0	0	0	0	0	0	0	0	0	0	1	0	0
F27C1.6	F27C1.6	I:5421292-5428460	-	0	0	0	0	0	0	0	0	0	0	0	0	0	0	0	0
F27C1.4	F27C1.4	I:5422786-5423331	+	0	0	0	0	0	0	0	0	0	0	0	0	0	0	0	0
F27C1.3	F27C1.3	I:5426360-5427319	+	0	0	0	0	0	0	0	0	0	0	0	0	0	0	0	0
F27C1.7	atp-3	I:5428546-5429911	-	0	0	0	0	0	0	0	0	0	0	0	0	0	0	1	0
F27C1.2	F27C1.2	I:5430165-5431489	+	0	0	0	0	0	0	0	0	0	0	0	0	0	0	1	0
F27C1.8	dpy-5	I:5432161-5433059	-	0	0	0	0	0	0	0	0	0	0	0	0	0	0	0	0
F27C1.11	F27C1.11	I:5433910-5443029	-	0	0	0	0	0	0	0	0	0	0	0	0	0	0	1	0
F27C1.1	F27C1.1	I:5434810-5435789	+	1	0	0	0	0	0	0	0	0	1	0	0	0	0	0	0
F27C1.13	F27C1.13	I:5443881-5446858	-	0	0	0	0	0	0	0	0	0	0	0	0	0	0	0	0
T05E8.1	ferl-1	I:5455733-5459526	-	0	0	0	0	0	0	0	0	0	0	0	0	0	0	0	0
T05E8.2	hil-8	I:5465944-5469630	-	0	0	0	0	0	0	0	0	0	0	0	0	0	0	0	0
T05E8.3	T05E8.3	I:5472324-5479441	-	0	0	0	0	0	0	0	0	0	0	0	0	0	0	0	0
C09D4.4	C09D4.4	I:5479553-5484646	-	0	2	0	0	0	0	0	0	0	0	2	0	0	0	1	0
C09D4.5	rpl-19	I:5484770-5486357	-	0	0	0	0	0	0	0	0	0	0	0	0	0	0	0	0
C09D4.6	C09D4.6	I:5486490-5487153	-	0	0	0	0	0	0	0	0	0	0	0	0	0	0	1	0
C09D4.9	C09D4.9	I:5487379-5488218	-	0	0	0	0	0	0	0	0	0	0	0	0	0	0	0	0
C09D4.3	C09D4.3	I:5488343-5490629	+	0	0	0	0	0	0	0	0	0	0	0	0	0	2	1	0
C09D4.2	C09D4.2	I:5491477-5493534	+	0	0	0	0	0	0	0	0	0	0	0	0	0	0	0	0
C09D4.1	C09D4.1	I:5497781-5505388	+	0	0	0	0	0	0	0	0	0	0	0	0	0	0	0	0
F59A3.3	mrpl-24	I:5505398-5507026	-	0	0	0	0	0	0	0	0	0	0	0	0	0	0	0	0
F59A3.4	F59A3.4	I:5507119-5509175	-	0	0	0	0	0	0	0	0	0	0	0	0	0	0	1	0
F59A3.5	rpa-3	I:5509476-5510599	-	0	0	0	0	1	0	0	1	0	0	0	0	0	0	0	0
F59A3.6	rpa-4	I:5510304-5511692	-	0	0	0	0	0	0	0	0	0	0	0	0	0	0	0	0
F59A3.2	F59A3.2	I:5512051-5514560	+	2	1	0	0	0	0	0	0	0	2	1	0	0	0	0	0
F59A3.12	F59A3.12	I:5514661-5516028	+	0	0	0	0	0	0	0	0	0	0	0	0	0	0	0	0
F59A3.13	F59A3.13	I:5516105-5517383	+	0	1	0	0	0	0	0	0	0	0	1	0	0	0	0	0
F59A3.7	F59A3.7	I:5517350-5518566	-	0	0	0	0	0	0	0	0	0	0	0	0	0	0	0	0
F59A3.1	F59A3.1	I:5520390-5529762	+	1	1	0	0	0	0	0	0	0	1	1	0	0	0	0	0
F59A3.8	F59A3.8	I:5522399-5525343	-	0	0	0	0	0	0	0	0	0	0	0	0	0	0	0	0
F59A3.9	pup-3	I:5530686-5533713	-	1	0	0	0	0	0	0	0	0	1	0	0	0	0	0	0
F59A3.10	F59A3.10	I:5542633-5543337	-	0	0	0	0	0	0	0	0	0	0	0	0	0	0	0	0
M01A10.2	tom-1	I:5546152-5561645	+	3	0	0	0	0	0	0	0	0	3	0	0	0	1	0	0
M01A10.3	ostd-1	I:5549140-5550508	-	0	0	0	0	0	0	0	0	0	0	0	0	0	0	0	0
M01A10.1	M01A10.1	I:5563833-5566268	+	0	0	0	0	0	0	0	0	0	0	0	0	0	0	0	0
M01E11.4	pqn-52	I:5566348-5570084	-	0	1	0	0	0	0	0	0	0	0	1	0	0	0	0	0
M01E11.5	cey-3	I:5571787-5572976	-	0	0	0	0	0	0	0	0	0	0	0	0	0	0	0	0
M01E11.3	M01E11.3	I:5573210-5576750	+	2	1	0	0	0	0	0	0	0	2	1	0	0	0	0	0
M01E11.6	klp-15	I:5577058-5579302	-	0	0	0	0	0	0	0	0	0	0	0	0	0	0	0	0
M01E11.2	M01E11.2	I:5579667-5581882	+	0	0	0	0	0	0	0	0	0	0	0	0	0	0	0	0
M01E11.1	M01E11.1	I:5582008-5583441	+	0	0	0	0	0	0	0	0	0	0	0	0	0	0	0	0
M01E11.7	tag-163	I:5583408-5597335	-	0	1	0	0	0	0	0	0	0	0	1	0	0	0	0	0
F46F11.3	tag-83	I:5600672-5603484	-	0	0	0	0	0	0	0	0	0	0	0	0	0	0	0	0
F46F11.11	F46F11.11	I:5604878-5607520	-	0	0	0	0	0	0	0	0	0	0	0	0	0	0	0	0
F46F11.4	ubl-5	I:5607825-5608843	-	0	0	0	0	0	0	0	0	0	0	0	0	0	0	0	0
F46F11.5	vha-10	I:5609313-5610279	-	0	0	0	0	0	0	0	0	0	0	0	0	0	0	0	0
F46F11.9	F46F11.9	I:5610377-5616405	-	1	0	0	0	0	0	0	0	0	1	0	0	0	0	0	0
F46F11.6	F46F11.6	I:5616598-5618554	-	0	0	0	0	0	0	0	0	0	0	0	0	0	0	0	0
F46F11.2	cey-2	I:5619570-5620671	+	0	0	0	0	0	0	0	0	0	0	0	0	0	0	0	0
F46F11.7	F46F11.7	I:5620780-5623053	+	0	1	0	0	0	0	0	0	0	0	1	0	0	0	0	0
F46F11.10	F46F11.10	I:5623027-5624478	-	0	0	0	0	0	0	0	0	0	0	0	0	0	0	0	0
F46F11.8	F46F11.8	I:5624605-5626291	-	0	0	0	0	0	0	0	0	0	0	0	0	0	0	0	0
F46F11.1	F46F11.1	I:5627820-5637620	+	1	1	0	0	0	0	0	0	0	1	1	0	0	0	0	0
M01A12.4	M01A12.4	I:5643270-5644060	+	0	0	0	0	0	0	0	0	0	0	0	0	0	0	0	0
M01A12.1	col-53	I:5644740-5646373	+	0	0	0	0	0	0	0	0	0	0	0	0	0	0	0	0
F55F8.2	F55F8.2	I:5646342-5649652	-	0	0	0	0	0	0	0	0	0	0	0	0	0	0	0	0
F55F8.3	F55F8.3	I:5649759-5653642	-	0	1	0	0	0	0	0	0	0	0	1	0	0	0	0	0
F55F8.4	cir-1	I:5653805-5655862	-	0	1	0	0	0	0	0	0	0	0	1	0	0	0	0	0
F55F8.5	tag-345	I:5655952-5658121	-	0	1	0	0	0	0	0	0	0	0	1	0	0	0	0	0
F55F8.6	mff-2	I:5657922-5658715	-	0	0	0	0	0	0	0	0	0	0	0	0	0	0	0	0
F55F8.7	F55F8.7	I:5659500-5661215	-	0	0	0	0	0	0	0	0	0	0	0	0	0	0	0	0
F55F8.1	ptr-10	I:5662146-5667147	+	2	0	0	0	0	0	0	0	0	2	0	0	0	0	0	0
F55F8.8	F55F8.8	I:5667072-5668840	-	1	0	0	0	0	0	0	0	0	1	0	0	0	0	0	0
F55F8.9	F55F8.9	I:5669950-5673357	-	0	0	0	0	0	0	0	0	0	0	0	0	0	0	0	0
T19B4.5	T19B4.5	I:5674339-5676241	+	0	0	0	0	0	0	0	0	0	0	0	0	0	0	0	0
T19B4.4	dnj-21	I:5676830-5677710	+	0	0	0	0	0	0	0	0	0	0	0	0	0	0	0	0
T19B4.3	T19B4.3	I:5678634-5679866	+	0	0	0	0	0	0	0	0	0	0	0	0	0	0	0	0
T19B4.7	unc-40	I:5679847-5691508	-	1	0	0	0	0	0	0	0	0	1	0	0	0	0	0	0
T19B4.2	npp-7	I:5691841-5697453	+	0	1	0	0	0	0	0	0	0	0	1	0	0	0	1	0
T19B4.1	pamn-1	I:5702159-5705556	+	0	0	0	0	0	0	0	0	0	0	0	0	0	0	0	0
C04F1.3	lim-7	I:5716679-5725359	+	0	1	0	0	0	0	0	0	0	0	1	0	0	0	0	0
C04F1.1	C04F1.1	I:5726381-5729310	-	1	1	0	0	0	0	0	0	0	1	1	0	0	0	0	0
F56H1.3	F56H1.3	I:5729796-5735845	-	1	2	1	0	0	1	1	0	0	1	2	0	0	0	0	0
F56H1.2	nhr-266	I:5736238-5741625	+	2	4	0	0	0	0	0	0	0	2	4	0	0	0	0	0
F56H1.10	F56H1.10	I:5739506-5740304	+	1	2	0	0	0	0	0	0	0	1	2	0	0	0	0	0
F56H1.4	rpt-5	I:5741868-5743576	-	1	0	0	0	0	0	0	0	0	1	0	0	0	0	0	0
F56H1.6	rad-8	I:5744187-5745620	+	0	1	0	0	0	0	0	0	0	0	1	0	0	0	0	0
F56H1.1	che-14	I:5746728-5754281	+	0	1	0	0	0	0	0	0	0	0	1	0	0	0	0	0
F56H1.5	ccpp-1	I:5754381-5760796	-	1	0	0	0	0	0	0	0	0	1	0	0	0	0	0	0
F56H1.7	oxy-5	I:5760899-5762438	-	0	1	0	0	0	0	0	0	0	0	1	0	0	0	0	0
T22E7.2	T22E7.2	I:5764033-5768193	+	1	0	0	0	0	0	0	0	0	1	0	0	0	0	0	0
T22E7.1	lron-8	I:5768966-5773629	+	0	0	0	0	0	0	0	0	0	0	0	0	0	0	1	0
B0414.3	hil-5	I:5774588-5775613	+	0	0	0	0	0	0	0	0	0	0	0	0	0	0	0	0
B0414.2	rnt-1	I:5776157-5788612	+	0	0	0	0	0	0	0	0	0	0	0	0	0	1	0	0
B0414.5	cpb-3	I:5788634-5791755	-	0	0	0	0	0	0	0	0	0	0	0	0	0	0	0	0
B0414.6	glh-3	I:5792327-5795124	-	1	0	0	0	0	0	0	0	0	1	0	0	0	0	1	0
B0414.7	mtk-1	I:5795407-5801302	-	0	0	0	0	0	0	0	0	0	0	0	0	0	0	0	0
B0414.1	srz-4	I:5801875-5803269	+	0	2	0	0	0	0	0	0	0	0	2	0	0	0	0	0
B0414.8	vps-51	I:5803962-5807294	-	1	1	0	0	0	0	0	0	0	1	1	0	0	0	1	0
C32F10.2	lin-35	I:5807712-5815332	+	0	0	0	0	0	0	0	0	0	0	0	0	0	0	0	0
C32F10.4	C32F10.4	I:5808424-5810007	-	1	1	0	0	0	0	0	0	0	1	1	0	0	0	0	0
C32F10.5	hmg-3	I:5815059-5818128	-	0	0	0	0	0	0	0	0	0	0	0	0	0	0	0	0
C32F10.6	nhr-2	I:5818482-5821111	-	1	3	0	0	0	0	0	0	0	1	3	0	0	0	0	0
C32F10.8	C32F10.8	I:5822844-5826158	-	2	0	0	0	0	0	0	0	0	2	0	0	0	0	1	0
C32F10.1	obr-4	I:5829075-5834645	+	1	0	0	0	0	0	0	0	0	1	0	0	0	0	0	0
F33D11.5	twk-47	I:5834647-5837395	-	0	0	0	0	0	0	0	0	0	0	0	0	0	0	0	0
F33D11.4	ceh-12	I:5840292-5841891	+	0	0	0	0	0	0	0	0	0	0	0	0	0	0	0	0
F33D11.3	col-54	I:5842717-5844060	+	0	0	0	0	0	0	0	0	0	0	0	0	0	0	0	0
F33D11.6	F33D11.6	I:5844839-5846469	-	0	1	0	0	0	0	0	0	0	0	1	0	0	0	0	0
F33D11.2	F33D11.2	I:5847489-5849427	+	0	2	0	0	0	0	0	0	0	0	2	0	0	0	0	1
F33D11.7	F33D11.7	I:5850041-5851831	-	1	0	0	0	0	0	0	0	0	1	0	0	0	0	0	0
F33D11.1	F33D11.1	I:5852048-5852965	+	0	0	0	0	0	0	0	0	0	0	0	0	0	0	0	0
F33D11.8	F33D11.8	I:5854304-5855050	-	0	1	0	0	0	0	0	0	0	0	1	0	0	0	0	0
F33D11.9	hpo-3	I:5857552-5862560	-	0	0	0	0	0	0	0	0	0	0	0	0	0	0	0	0
F33D11.12	F33D11.12	I:5862644-5866436	-	0	0	0	0	0	0	0	0	0	0	0	0	0	0	0	0
F33D11.10	F33D11.10	I:5866566-5868146	-	0	0	0	0	0	0	0	0	0	0	0	0	0	0	0	0
F33D11.11	vpr-1	I:5868266-5870117	-	0	0	0	0	0	0	0	0	0	0	0	0	0	1	0	0
C34G6.5	cdc-7	I:5872177-5874345	+	0	1	0	0	0	0	0	0	0	0	1	0	0	0	0	0
C34G6.6	noah-1	I:5874436-5878957	-	1	1	0	0	0	0	0	0	0	1	1	0	0	0	0	0
C34G6.4	pgp-2	I:5886628-5895974	+	0	2	0	0	0	0	0	0	0	0	2	0	0	0	0	0
C34G6.3	C34G6.3	I:5896643-5897408	+	0	1	0	0	0	0	0	0	0	0	1	0	0	0	0	0
C34G6.2	tyr-4	I:5898306-5902116	+	0	1	0	0	0	0	0	0	0	0	1	0	0	0	0	0
C34G6.7	stam-1	I:5902098-5904642	-	0	1	0	0	0	0	0	0	0	0	1	0	0	0	2	0
C34G6.1	hpo-27	I:5906665-5917784	+	0	1	0	0	0	0	0	0	0	0	1	0	0	0	0	0
B0207.5	B0207.5	I:5919789-5935418	+	2	6	0	0	0	0	0	0	0	2	6	0	0	1	0	1
B0207.6	B0207.6	I:5935372-5936946	-	0	0	0	0	0	0	0	0	0	0	0	0	0	0	0	0
B0207.4	air-2	I:5937479-5938887	+	0	0	0	0	0	0	0	0	0	0	0	0	0	0	1	0
B0207.3	gpa-14	I:5942421-5945539	+	0	0	0	0	0	0	0	0	0	0	0	0	0	0	0	0
B0207.7	B0207.7	I:5945759-5947344	-	0	0	0	0	0	0	0	0	0	0	0	0	0	0	0	0
B0207.8	B0207.8	I:5951138-5951744	-	0	0	0	0	0	0	0	0	0	0	0	0	0	0	0	0
B0207.2	B0207.2	I:5955032-5956885	+	0	1	0	0	0	0	0	0	0	0	1	0	0	0	0	0
B0207.9	B0207.9	I:5957462-5958361	-	0	0	0	0	0	0	0	0	0	0	0	0	0	0	0	0
B0207.10	B0207.10	I:5959010-5959528	-	0	0	0	0	0	0	0	0	0	0	0	0	0	0	0	0
B0207.11	B0207.11	I:5962954-5964128	-	0	0	0	0	0	0	0	0	0	0	0	0	0	0	0	0
B0207.1	B0207.1	I:5965064-5967213	+	0	0	0	0	0	0	0	0	0	0	0	0	0	0	0	0
B0207.12	avr-14	I:5967253-5973322	-	1	0	0	0	0	0	0	0	0	1	0	0	0	0	0	0
C06A5.6	C06A5.6	I:5978692-5985873	-	0	0	0	0	0	0	0	0	0	0	0	0	0	0	0	0
Y76G2A.2	Y76G2A.2	I:5978985-5979435	+	0	0	0	0	0	0	0	0	0	0	0	0	0	0	0	0
Y76G2A.1	Y76G2A.1	I:5979502-5980138	+	0	0	0	0	0	0	0	0	0	0	0	0	0	0	0	0
C06A5.4	madf-7	I:5980793-5981590	-	0	0	0	0	0	0	0	0	0	0	0	0	0	0	0	0
C06A5.5	C06A5.5	I:5981818-5982454	-	0	0	0	0	0	0	0	0	0	0	0	0	0	0	0	0
C06A5.10	C06A5.10	I:5982521-5982971	-	0	0	0	0	0	0	0	0	0	0	0	0	0	0	0	0
C06A5.3	C06A5.3	I:5986494-5990583	+	1	0	0	0	0	0	0	0	0	1	0	0	0	0	0	0
C06A5.11	sir-2.4	I:5990741-5992670	+	0	0	0	0	0	0	0	0	0	0	0	0	0	0	0	0
C06A5.7	unc-94	I:5992672-6001101	-	0	0	0	0	0	0	0	0	0	0	0	0	0	0	1	0
C06A5.12	C06A5.12	I:6004655-6007597	-	0	0	0	0	0	0	0	0	0	0	0	0	0	0	0	1
C06A5.2	C06A5.2	I:6006335-6007326	+	0	0	0	0	0	0	0	0	0	0	0	0	0	0	0	0
C06A5.8	C06A5.8	I:6008080-6009608	-	0	0	0	0	0	0	0	0	0	0	0	0	0	0	0	0
C06A5.9	rnf-1	I:6009783-6011525	-	1	0	0	0	0	0	0	0	0	1	0	0	0	0	0	0
C06A5.1	C06A5.1	I:6012060-6021985	+	0	1	0	0	0	0	0	0	0	0	1	0	0	0	0	0
B0025.2	csn-2	I:6022659-6026983	+	1	0	0	0	0	0	0	0	0	1	0	0	0	0	0	0
B0025.5	B0025.5	I:6024153-6024957	-	0	0	0	0	0	0	0	0	0	0	0	0	0	0	0	0
B0025.4	B0025.4	I:6027194-6028372	+	0	0	0	0	0	0	0	0	0	0	0	0	0	0	0	0
B0025.1	vps-34	I:6028488-6033460	+	2	0	0	0	0	0	0	0	0	2	0	0	0	0	0	0
C27A12.4	C27A12.4	I:6035454-6037759	+	0	2	0	0	0	0	0	0	0	0	2	0	0	0	0	0
C27A12.3	tag-146	I:6038408-6041267	+	0	1	0	0	0	0	0	0	0	0	1	0	0	0	1	0
C27A12.2	C27A12.2	I:6041672-6046178	+	2	0	0	0	0	0	0	0	0	2	0	0	0	0	1	0
C27A12.5	ceh-2	I:6046834-6050464	-	0	0	0	0	0	0	0	0	0	0	0	0	0	0	1	0
C27A12.6	C27A12.6	I:6053599-6055825	-	0	1	0	0	0	0	0	0	0	0	1	0	0	0	0	0
C27A12.7	C27A12.7	I:6055949-6058426	-	1	0	0	0	0	0	0	0	0	1	0	0	0	0	0	0
C27A12.8	ari-1	I:6058451-6061035	-	0	0	0	0	0	0	0	0	0	0	0	0	0	0	1	0
C27A12.9	C27A12.9	I:6061662-6068034	-	0	2	0	0	0	0	1	0	0	0	2	0	0	0	0	0
C27A12.10	mbd-2	I:6064090-6065305	+	0	0	0	0	0	0	0	0	0	0	0	0	0	0	0	0
ZK484.3	ZK484.3	I:6068534-6070126	-	0	0	0	0	0	0	0	0	0	0	0	0	0	0	0	0
ZK484.4	ZK484.4	I:6070681-6078849	-	1	0	0	0	0	1	0	0	0	1	0	0	0	0	0	0
ZK484.2	haf-9	I:6081800-6085964	+	0	0	0	0	0	0	0	0	0	0	0	0	0	0	0	0
ZK484.5	ZK484.5	I:6087371-6087766	-	0	0	0	0	0	0	0	0	0	0	0	0	0	0	0	0
ZK484.6	ZK484.6	I:6090077-6090897	-	0	0	0	0	0	0	0	0	0	0	0	0	0	0	0	0
ZK484.1	ZK484.1	I:6093301-6093993	+	0	0	0	0	0	0	0	0	0	0	0	0	0	0	1	0
ZK484.7	ZK484.7	I:6095057-6096591	-	0	1	0	0	0	0	0	0	0	0	1	0	0	0	0	0
ZK484.8	nspd-1	I:6097498-6097839	-	0	1	0	0	0	0	0	0	0	0	1	0	0	0	0	0
T27A3.4	T27A3.4	I:6098979-6099728	+	0	0	0	0	0	0	0	0	0	0	0	0	0	0	0	0
T27A3.5	T27A3.5	I:6100265-6101683	-	1	0	0	0	0	0	0	0	0	1	0	0	0	0	0	0
T27A3.3	ssp-16	I:6102034-6102467	+	0	0	0	0	0	0	0	0	0	0	0	0	0	0	0	0
T27A3.8	T27A3.8	I:6104807-6105591	+	0	0	0	0	0	0	0	0	0	0	0	0	0	0	0	0
T27A3.6	T27A3.6	I:6105864-6107717	-	0	0	0	0	0	0	0	0	0	0	0	0	0	0	0	0
T27A3.7	T27A3.7	I:6107817-6109657	-	1	0	0	0	0	0	0	0	0	1	0	0	0	0	1	0
T27A3.2	T27A3.2	I:6110136-6114539	+	0	0	0	0	0	0	0	0	0	0	0	0	0	0	0	0
T27A3.1	T27A3.1	I:6122592-6126856	+	0	1	0	0	0	0	0	0	0	0	1	0	0	0	0	0
F56F4.5	pept-3	I:6133287-6137982	+	0	0	0	0	0	0	0	0	0	0	0	0	0	0	0	0
F56F4.4	F56F4.4	I:6137996-6138957	+	0	0	0	0	0	0	0	0	0	0	0	0	0	0	0	0
F56F4.6	abt-6	I:6139218-6140446	-	0	0	0	0	0	0	0	0	0	0	0	0	0	0	0	0
F56F4.3	F56F4.3	I:6141471-6144388	+	0	0	0	0	0	0	0	0	0	0	0	0	0	0	0	0
F56F4.2	ttr-55	I:6145397-6146479	+	0	0	0	0	0	0	0	0	0	0	0	0	0	0	0	0
F56F4.9	ttr-56	I:6146678-6147070	+	0	0	0	0	0	0	0	0	0	0	0	0	0	0	0	0
F56F4.1	ttr-58	I:6148102-6149143	+	0	0	0	0	0	1	0	0	0	0	0	0	0	0	0	0
F56F4.8	F56F4.8	I:6149238-6150482	+	1	1	0	0	0	0	0	0	0	1	1	0	0	0	0	0
T09B4.5	T09B4.5	I:6154077-6157402	+	0	0	0	0	0	0	0	0	0	0	0	0	0	0	0	0
T09B4.6	T09B4.6	I:6157475-6159170	-	0	0	0	0	0	0	0	0	0	0	0	0	0	0	2	0
T09B4.7	T09B4.7	I:6160056-6161667	-	0	0	0	0	0	0	0	0	0	0	0	0	0	0	0	0
T09B4.8	T09B4.8	I:6164717-6166541	-	1	1	0	0	0	0	0	0	0	1	1	0	0	0	0	0
T09B4.4	T09B4.4	I:6167950-6168645	+	0	0	0	0	0	0	0	0	0	0	0	0	0	0	0	0
T09B4.3	T09B4.3	I:6176188-6178011	+	0	0	0	0	0	0	0	0	0	0	0	0	0	0	0	0
T09B4.9	T09B4.9	I:6177985-6180842	-	1	0	0	0	0	0	0	0	0	1	0	0	0	0	0	0
T09B4.10	chn-1	I:6181316-6183882	-	0	0	0	0	0	0	0	0	0	0	0	0	0	0	0	0
T09B4.2	T09B4.2	I:6184074-6185373	+	0	0	0	0	0	0	0	0	0	0	0	0	0	0	0	0
T09B4.1	T09B4.1	I:6185462-6188152	+	0	0	0	0	0	0	0	0	0	0	0	0	0	0	0	0
T05E7.3	T05E7.3	I:6188161-6192454	+	0	0	0	0	0	0	0	0	0	0	0	0	0	0	0	0
T05E7.4	T05E7.4	I:6192289-6194901	-	0	0	0	0	0	0	0	0	0	0	0	0	0	0	0	0
T05E7.2	col-55	I:6199143-6200195	+	0	0	0	0	0	0	0	0	0	0	0	0	0	0	0	0
T05E7.5	vet-1	I:6200797-6202348	-	0	0	0	0	0	0	0	0	0	0	0	0	0	0	0	0
T05E7.1	T05E7.1	I:6203899-6206931	+	0	0	0	0	0	0	0	0	0	0	0	0	0	0	0	0
T08B2.7	T08B2.7	I:6206956-6211157	-	0	0	0	0	0	0	0	0	0	0	0	0	0	0	0	0
T08B2.8	mrpl-23	I:6211269-6211889	-	0	0	0	0	0	0	0	0	0	0	0	0	0	0	0	0
T08B2.9	fars-1	I:6211988-6214588	-	0	0	0	0	0	0	0	0	0	0	0	0	0	0	0	0
T08B2.15	T08B2.15	I:6214667-6215733	+	0	0	0	0	0	0	0	0	0	0	0	0	0	0	0	0
T08B2.5	T08B2.5	I:6215671-6219913	+	0	0	0	0	0	0	0	0	0	0	0	0	0	0	0	0
T08B2.10	rps-17	I:6220091-6220768	-	0	0	0	0	0	0	0	0	0	0	0	0	0	0	0	0
T08B2.11	T08B2.11	I:6221247-6223117	-	0	0	0	0	0	0	0	0	0	0	0	0	0	0	0	0
T08B2.4	T08B2.4	I:6225098-6225966	+	0	0	0	0	0	0	0	0	0	0	0	0	0	0	0	0
T08B2.3	T08B2.3	I:6228101-6229733	+	0	0	0	0	0	0	0	0	0	0	0	0	0	0	0	0
T08B2.12	T08B2.12	I:6231500-6232120	-	0	0	0	0	0	0	0	0	0	0	0	0	0	0	0	0
T08B2.2	col-56	I:6232779-6234282	+	0	0	0	0	0	0	0	0	0	0	0	0	0	0	0	0
C48E7.7	C48E7.7	I:6234721-6235345	+	0	0	0	0	0	0	0	0	0	0	0	0	0	0	0	0
C48E7.6	C48E7.6	I:6236214-6249764	+	1	1	0	0	0	0	0	0	0	1	1	0	0	0	0	0
C48E7.10	spp-15	I:6249558-6250069	-	0	0	0	0	0	0	0	0	0	0	0	0	0	0	0	0
C48E7.5	cof-2	I:6250573-6252823	+	0	0	0	0	0	0	0	0	0	0	0	0	0	0	0	0
C48E7.11	cebp-2	I:6253021-6253585	+	0	0	0	0	0	0	0	0	0	0	0	0	0	0	0	0
C48E7.3	lpd-2	I:6253703-6254940	+	0	0	0	0	0	0	0	0	0	0	0	0	0	0	0	0
C48E7.2	C48E7.2	I:6255035-6257627	+	1	0	0	0	0	0	0	0	0	1	0	0	0	0	0	0
C48E7.1	C48E7.1	I:6260251-6264527	+	0	0	0	0	0	0	0	0	0	0	0	0	0	0	0	0
C48E7.8	oac-9	I:6265693-6269075	-	0	1	0	0	0	0	0	0	0	0	1	0	0	0	0	0
C48E7.9	twk-37	I:6269563-6271543	-	0	0	0	0	0	0	0	0	0	0	0	0	0	0	0	0
C10G11.8	C10G11.8	I:6271983-6273770	-	0	0	0	0	0	0	0	0	0	0	0	0	0	0	0	0
C10G11.9	C10G11.9	I:6274577-6275270	-	0	0	0	0	0	0	0	0	0	0	0	0	0	0	0	0
C10G11.7	C10G11.7	I:6284973-6289342	+	0	0	0	0	0	0	0	0	0	0	0	0	0	0	0	0
C10G11.6	C10G11.6	I:6289433-6293857	+	0	0	0	0	0	0	0	0	0	0	0	0	0	0	0	0
C10G11.5	pnk-1	I:6294898-6297638	+	0	0	0	0	0	0	0	0	0	0	0	0	0	0	0	0
C10G11.4	srh-49	I:6297769-6299731	+	0	1	0	0	0	0	0	0	0	0	1	0	0	0	0	0
C10G11.3	srh-51	I:6300495-6302300	+	0	0	0	0	0	0	0	0	0	0	0	0	0	0	0	0
C10G11.2	srh-50	I:6302476-6304265	+	0	0	0	0	0	0	0	0	0	0	0	0	0	0	0	0
C10G11.10	C10G11.10	I:6305028-6306382	-	0	0	0	0	0	0	0	0	0	0	0	0	0	0	0	0
C10G11.1	C10G11.1	I:6307329-6308600	+	0	0	0	0	0	0	0	0	0	0	0	0	0	0	0	0
F26B1.5	F26B1.5	I:6309116-6310807	+	1	0	0	0	0	0	0	0	0	1	0	0	0	0	0	0
F26B1.4	col-58	I:6311253-6312415	+	0	0	0	0	0	0	0	0	0	0	0	0	0	0	0	0
F26B1.6	srg-14	I:6312752-6314626	+	0	0	0	0	0	0	0	0	0	0	0	0	0	0	0	0
F26B1.3	ima-2	I:6315233-6317269	+	0	0	0	0	0	0	0	0	0	0	0	0	0	0	0	0
F26B1.2	F26B1.2	I:6317703-6320414	+	0	0	0	0	0	0	0	0	0	0	0	0	0	0	1	0
F26B1.7	let-381	I:6320361-6323993	-	0	0	0	0	0	0	0	0	0	0	0	0	0	0	0	0
F26B1.1	F26B1.1	I:6326877-6327974	+	0	0	0	0	0	0	0	0	0	0	0	0	0	0	0	0
F26B1.8	F26B1.8	I:6329538-6330185	+	0	0	0	0	0	0	0	0	0	0	0	0	0	0	0	0
K04F10.4	bli-4	I:6342231-6356680	+	0	0	0	0	0	0	0	0	0	0	0	0	0	0	0	0
K04F10.6	mut-2	I:6356619-6358412	-	0	0	0	0	0	0	0	0	0	0	0	0	0	0	0	0
K04F10.3	K04F10.3	I:6358604-6360462	+	0	1	0	0	0	0	0	0	0	0	1	0	0	0	0	0
K04F10.2	K04F10.2	I:6360846-6364062	+	0	0	0	0	0	0	0	0	0	0	0	0	0	0	0	0
K04F10.1	K04F10.1	I:6364920-6366230	+	0	0	0	0	0	0	0	0	0	0	0	0	0	0	0	0
K04F10.7	K04F10.7	I:6366363-6368081	+	0	0	0	0	0	0	0	0	0	0	0	0	0	0	0	0
ZC308.4	ZC308.4	I:6368273-6369600	+	0	0	0	0	0	0	0	0	0	0	0	0	0	0	0	0
ZC308.1	gld-2	I:6369967-6385715	+	0	1	0	0	0	0	0	0	0	0	1	0	0	0	1	0
ZC328.2	ZC328.2	I:6386150-6392526	-	0	0	0	0	0	0	0	0	0	0	0	0	0	0	0	0
ZC328.1	cuti-1	I:6404589-6405708	+	0	1	0	0	0	0	0	0	0	0	1	0	0	0	0	0
ZC328.5	ZC328.5	I:6405864-6406938	-	0	0	0	0	0	0	0	0	0	0	0	0	0	0	0	0
ZC328.4	san-1	I:6407520-6409213	+	0	0	0	0	0	0	0	0	0	0	0	0	0	0	0	0
ZC328.3	ZC328.3	I:6409062-6416885	-	1	0	0	0	0	0	0	0	0	1	0	0	0	0	0	0
R10A10.1	R10A10.1	I:6418567-6418811	+	0	0	0	0	0	0	0	0	0	0	0	0	0	0	0	0
R10A10.2	rbx-2	I:6420661-6421938	-	0	0	0	0	0	0	0	0	0	0	0	0	0	0	0	0
F37E3.1	ncbp-1	I:6422011-6425800	+	1	1	0	0	0	0	0	0	0	1	1	0	0	0	0	0
F37E3.2	lron-6	I:6425795-6428944	-	0	0	0	0	0	0	0	0	0	0	0	0	0	0	0	0
F37E3.3	F37E3.3	I:6429610-6431587	-	0	0	0	0	0	0	0	0	0	0	0	0	0	0	0	0
T23H2.2	snt-4	I:6436045-6441193	+	0	0	0	0	0	0	0	0	0	0	0	0	0	0	0	0
T23H2.3	T23H2.3	I:6441635-6446466	-	0	0	0	0	0	0	0	0	0	0	0	0	0	0	0	0
T23H2.1	npp-12	I:6447311-6453951	+	0	0	0	0	0	0	0	0	0	0	0	0	0	0	0	0
T23H2.4	mam-8	I:6453929-6456928	-	0	0	0	0	0	0	0	0	0	0	0	0	0	0	0	0
T23H2.5	rab-10	I:6457063-6458483	-	1	0	0	0	0	0	0	0	0	1	0	0	0	0	0	0
K06A5.4	knl-2	I:6460435-6464265	+	0	0	0	0	0	0	0	0	0	0	0	0	0	0	0	0
K06A5.6	acdh-3	I:6464198-6466943	-	0	0	0	0	0	0	0	0	0	0	0	0	0	1	0	0
K06A5.3	K06A5.3	I:6466852-6467517	+	0	0	0	0	0	0	0	0	0	0	0	0	0	0	0	0
K06A5.2	K06A5.2	I:6468131-6469390	+	0	0	0	0	0	0	0	0	0	0	0	0	0	0	0	0
K06A5.7	cdc-25.1	I:6469387-6471953	-	0	0	0	0	0	0	0	0	0	0	0	0	0	0	0	0
K06A5.1	K06A5.1	I:6473209-6477148	+	0	1	0	0	0	0	0	0	0	0	1	0	0	0	0	0
K06A5.8	K06A5.8	I:6474185-6488984	-	1	0	0	0	0	0	0	0	0	1	0	0	0	0	1	0
C55B7.6	sulp-1	I:6482453-6485859	+	1	1	0	0	0	0	0	0	0	1	1	0	0	0	0	0
C55B7.8	dbr-1	I:6490718-6492731	-	0	1	0	0	0	0	0	0	0	0	1	0	0	0	0	0
C55B7.9	mdt-18	I:6492724-6494248	-	0	0	0	0	0	0	0	0	0	0	0	0	0	0	1	0
C55B7.5	uri-1	I:6494282-6496109	+	0	0	0	0	0	0	0	0	0	0	0	0	0	0	0	0
C55B7.4	acdh-1	I:6497440-6499561	+	0	0	0	0	0	0	0	0	0	0	0	0	0	0	0	0
C55B7.3	C55B7.3	I:6499843-6501415	+	1	0	0	0	0	0	0	0	0	1	0	0	0	0	0	0
C55B7.10	C55B7.10	I:6502309-6503355	-	0	0	0	0	0	0	0	0	0	0	0	0	0	0	0	0
C55B7.2	gly-2	I:6507895-6511574	+	0	0	0	0	0	0	0	0	0	0	0	0	0	0	0	0
C55B7.11	C55B7.11	I:6511392-6513843	-	0	1	0	0	0	0	0	0	0	0	1	0	0	0	0	0
C55B7.1	glh-2	I:6514022-6517508	+	0	1	0	0	0	0	1	0	0	0	1	0	0	0	0	0
C55B7.12	che-1	I:6517576-6520880	-	0	0	0	0	0	0	0	0	0	0	0	0	0	0	0	0
T10E9.5	T10E9.5	I:6521789-6523954	-	0	0	0	0	0	0	0	0	0	0	0	0	0	0	0	0
T10E9.4	T10E9.4	I:6525050-6528690	+	0	0	0	0	0	0	0	0	0	0	0	0	0	0	0	0
T10E9.6	T10E9.6	I:6529159-6530055	-	0	1	0	0	0	0	0	0	0	0	1	0	0	0	0	0
T10E9.7	nuo-2	I:6530131-6533032	-	0	0	0	0	0	0	0	0	0	0	0	0	0	0	0	0
T10E9.3	T10E9.3	I:6534073-6539192	+	0	0	0	0	0	0	0	0	0	0	0	0	0	0	0	0
T10E9.8	T10E9.8	I:6538939-6541152	-	0	0	0	0	0	0	0	0	0	0	0	0	0	0	0	0
T10E9.2	T10E9.2	I:6542101-6544966	+	0	0	0	0	0	0	0	0	0	0	0	0	0	0	0	0
T10E9.1	T10E9.1	I:6544986-6546597	+	1	0	0	0	0	0	0	0	0	1	0	0	0	0	0	0
T10E9.9	acdh-4	I:6546678-6548591	-	0	0	0	0	0	0	0	0	0	0	0	0	0	0	0	0
F57B10.8	F57B10.8	I:6548645-6550448	-	0	0	0	0	0	0	0	0	0	0	0	0	0	0	0	0
F57B10.9	F57B10.9	I:6550534-6552647	-	0	1	0	0	0	0	0	0	0	0	1	0	0	0	0	0
F57B10.14	F57B10.14	I:6552834-6553382	-	0	1	0	0	0	0	0	0	0	0	1	0	0	0	0	0
F57B10.10	dad-1	I:6553480-6554293	-	0	0	0	0	0	0	0	0	0	0	0	0	0	0	0	0
F57B10.7	tre-1	I:6554730-6558594	+	0	0	0	0	0	0	0	0	0	0	0	0	0	0	0	0
F57B10.6	xpg-1	I:6558701-6562393	+	0	0	0	0	0	0	0	0	0	0	0	0	0	0	0	0
F57B10.5	F57B10.5	I:6562698-6563661	+	0	0	0	0	0	0	0	0	0	0	0	0	0	0	0	0
F57B10.11	bag-1	I:6563641-6564454	-	0	0	0	0	0	0	0	0	0	0	0	0	0	0	0	0
F57B10.12	mei-02	I:6564747-6565869	-	0	0	0	0	0	0	0	0	0	0	0	0	0	0	0	0
F57B10.4	F57B10.4	I:6566174-6568906	+	0	1	0	0	0	0	0	0	0	0	1	0	0	0	0	0
F57B10.3	F57B10.3	I:6569495-6572601	+	0	0	0	0	0	0	0	0	0	0	0	0	0	0	0	0
F57B10.1	let-607	I:6574003-6585176	+	0	0	0	0	0	0	0	0	0	0	0	0	0	0	0	0
F48A9.3	try-6	I:6585040-6587883	+	0	0	0	0	0	0	0	0	0	0	0	0	0	0	0	0
F48A9.2	F48A9.2	I:6592333-6593832	+	0	1	0	0	0	0	0	0	0	0	1	0	0	0	0	0
F48A9.1	F48A9.1	I:6594345-6596079	+	0	1	0	0	0	0	0	0	0	0	1	0	0	0	0	0
D2092.6	D2092.6	I:6596920-6598929	+	0	0	0	0	0	0	0	0	0	0	0	0	0	0	0	0
D2092.5	maco-1	I:6599986-6607518	-	0	0	0	0	0	0	0	0	0	0	0	0	0	0	0	0
D2092.4	D2092.4	I:6612188-6615979	-	1	0	0	0	0	0	0	0	0	1	0	0	0	0	0	0
D2092.7	tsp-19	I:6616305-6618543	+	0	0	0	0	0	0	0	0	0	0	0	0	0	0	0	0
D2092.8	D2092.8	I:6620666-6621283	+	0	0	0	0	0	0	0	0	0	0	0	0	0	0	0	0
D2092.3	acr-11	I:6621629-6624895	-	0	0	0	0	0	0	0	0	0	0	0	0	0	0	0	0
D2092.2	ppfr-2	I:6625063-6626858	-	0	0	0	0	0	0	0	0	0	0	0	0	0	0	0	0
D2092.10	D2092.10	I:6627046-6627915	-	0	0	0	0	0	0	0	0	0	0	0	0	0	0	0	0
D2092.1	D2092.1	I:6629760-6637430	-	0	0	0	0	0	0	0	0	0	0	0	0	0	0	0	0
ZC581.6	try-7	I:6640654-6642644	-	0	0	0	0	0	0	0	0	0	0	0	0	0	0	0	0
ZC581.10	ZC581.10	I:6642737-6643416	-	0	0	0	0	0	0	0	0	0	0	0	0	0	0	0	0
ZC581.3	ZC581.3	I:6651219-6655430	+	0	0	0	0	0	0	0	0	0	0	0	0	0	0	0	0
ZC581.2	ZC581.2	I:6655712-6658776	+	0	0	0	0	0	0	0	0	0	0	0	0	0	0	0	0
ZC581.7	ZC581.7	I:6660449-6662315	-	0	0	0	0	0	0	0	0	0	0	0	0	0	0	0	0
ZC581.1	nekl-2	I:6663144-6665161	+	0	0	0	0	0	0	0	0	0	0	0	0	0	0	0	0
ZC581.9	ZC581.9	I:6665121-6670410	-	0	0	0	0	0	0	0	0	0	0	0	0	0	0	0	0
C17F3.1	C17F3.1	I:6669185-6669594	+	0	0	0	0	0	0	0	0	0	0	0	0	0	0	0	0
C17F3.3	C17F3.3	I:6682369-6683698	+	0	0	0	0	0	0	0	0	0	0	0	0	0	0	0	0
T23B3.4	ckr-1	I:6687497-6691663	-	0	0	0	0	0	0	0	0	0	0	0	0	0	0	0	0
T23B3.5	T23B3.5	I:6705549-6706379	-	0	2	0	0	0	0	1	0	0	0	2	0	0	0	0	0
T23B3.6	T23B3.6	I:6706767-6708920	-	0	0	0	0	0	0	0	0	0	0	0	0	0	0	0	0
T23B3.3	rmd-5	I:6710871-6712326	+	0	0	0	0	0	0	0	0	0	0	0	0	0	0	0	0
T23B3.2	T23B3.2	I:6715875-6717091	+	0	0	0	0	0	0	0	0	0	0	0	0	0	0	0	0
T23B3.1	T23B3.1	I:6717820-6719904	+	0	0	0	0	0	0	0	0	0	0	0	0	0	0	0	0
W02D3.4	W02D3.4	I:6719369-6723062	-	0	0	0	0	0	0	0	0	0	0	0	0	0	0	0	0
W02D3.3	mec-6	I:6724918-6728331	+	0	0	0	0	0	0	0	0	0	0	0	0	0	1	0	0
W02D3.5	lbp-6	I:6728286-6729379	-	0	0	0	0	0	0	0	0	0	0	0	0	0	0	0	0
W02D3.6	ant-1.2	I:6729722-6731111	-	0	0	0	0	0	0	0	0	0	0	0	0	0	0	0	0
W02D3.7	lbp-5	I:6731270-6732281	-	0	0	0	0	0	0	0	0	0	0	0	0	0	0	0	0
W02D3.8	smg-5	I:6734030-6736162	-	0	0	0	0	0	0	0	0	0	0	0	0	0	0	1	0
W02D3.2	dhod-1	I:6736687-6741638	+	0	0	0	0	0	0	0	0	0	0	0	0	0	0	0	0
W02D3.1	cytb-5.2	I:6741275-6741878	+	0	0	0	0	0	0	0	0	0	0	0	0	0	0	0	0
W02D3.12	W02D3.12	I:6741983-6742307	+	0	0	0	0	0	0	0	0	0	0	0	0	0	0	0	0
W02D3.9	unc-37	I:6742294-6745342	-	0	1	0	0	0	0	0	0	0	0	1	0	0	0	0	0
W02D3.10	fnci-1	I:6746019-6753032	-	0	1	0	0	0	0	0	0	0	0	1	0	0	0	0	0
W02D3.11	hrpf-1	I:6753230-6756351	-	0	0	0	0	0	0	0	0	0	0	0	0	0	0	0	0
F08B6.2	gpc-2	I:6757461-6758180	+	0	0	0	0	0	0	0	0	0	0	0	0	0	0	0	0
F08B6.3	F08B6.3	I:6758169-6760168	-	0	0	0	0	0	0	0	0	0	0	0	0	0	0	0	0
F08B6.1	F08B6.1	I:6760433-6761353	+	0	0	0	0	0	0	0	0	0	0	0	0	0	0	0	0
F08B6.4	unc-87	I:6761229-6767800	-	0	0	0	0	0	0	0	0	0	0	0	0	0	0	0	0
C37A2.5	pqn-21	I:6773995-6780152	-	0	1	0	0	0	0	0	0	0	0	1	0	0	0	0	0
C37A2.4	cye-1	I:6780807-6784535	+	0	0	0	0	0	0	0	0	0	0	0	0	0	0	0	0
C37A2.3	acdh-5	I:6784882-6787140	+	0	0	0	0	0	0	0	0	0	0	0	0	0	0	0	0
C37A2.6	C37A2.6	I:6788084-6788987	-	0	0	0	0	0	0	0	0	0	0	0	0	0	0	0	0
C37A2.7	C37A2.7	I:6789061-6789741	-	0	0	0	0	0	0	0	0	0	0	0	0	0	0	0	0
C37A2.2	pqn-20	I:6791026-6797471	+	1	0	0	0	0	0	0	0	0	1	0	0	0	0	0	0
C37A2.8	C37A2.8	I:6797634-6799629	-	0	2	0	0	0	0	0	0	0	0	2	0	0	0	1	0
E02D9.1	E02D9.1	I:6800385-6804794	+	0	0	0	0	0	0	0	0	0	0	0	0	0	0	0	0
K02F2.5	K02F2.5	I:6804788-6810417	-	0	1	0	0	0	0	0	0	0	0	1	0	0	0	0	0
K02F2.4	ulp-5	I:6812663-6814247	+	0	0	0	0	0	0	0	0	0	0	0	0	0	0	0	0
K02F2.3	teg-4	I:6814529-6834698	+	0	0	0	0	0	0	0	0	0	0	0	0	0	0	0	0
K02F2.6	ser-3	I:6820516-6823092	-	0	0	0	0	0	0	0	0	0	0	0	0	0	0	0	0
K02F2.2	ahcy-1	I:6836389-6838141	+	2	0	0	0	0	0	0	0	0	2	0	0	0	0	0	0
K02F2.1	dpf-3	I:6838353-6843342	+	0	1	0	0	0	0	0	0	0	0	1	0	0	0	0	0
H27M09.4	dpy-14	I:6843594-6845135	+	0	0	0	0	0	0	0	0	0	0	0	0	0	0	0	0
H27M09.5	H27M09.5	I:6845179-6846953	-	0	0	0	0	0	0	0	0	0	0	0	0	0	0	0	0
H27M09.3	syp-4	I:6847510-6849923	+	0	0	0	0	0	0	0	0	0	0	0	0	0	0	0	0
H27M09.2	rpb-5	I:6850406-6851320	+	0	0	0	0	0	0	0	0	0	0	0	0	0	0	0	0
H27M09.1	H27M09.1	I:6851371-6854135	+	1	0	0	0	0	0	0	0	0	1	0	0	0	0	0	0
T21G5.3	glh-1	I:6854687-6857536	+	1	1	0	0	0	0	0	0	0	1	1	0	0	0	0	0
T21G5.6	T21G5.6	I:6862396-6870391	+	0	0	0	0	0	0	0	0	0	0	0	0	0	0	0	0
T21G5.2	T21G5.2	I:6870621-6871168	+	0	0	0	0	0	0	0	0	0	0	0	0	0	0	0	0
T21G5.4	T21G5.4	I:6872596-6873754	-	0	0	0	0	0	0	0	0	0	0	0	0	0	0	0	0
T21G5.1	T21G5.1	I:6874303-6876927	+	0	0	0	0	0	0	0	0	0	0	0	0	0	0	0	0
T21G5.5	asd-2	I:6877612-6888216	-	0	0	0	0	0	0	0	0	0	0	0	0	0	0	0	0
C48B6.4	C48B6.4	I:6889253-6891444	+	0	0	0	0	0	0	0	0	0	0	0	0	0	0	0	0
C48B6.5	srb-15	I:6897754-6900618	-	0	0	0	0	0	0	0	0	0	0	0	0	0	0	0	0
C48B6.6	smg-1	I:6900971-6913578	-	0	0	0	0	0	0	0	0	0	0	0	0	0	0	0	0
C48B6.3	C48B6.3	I:6915046-6916591	+	0	0	0	0	0	0	0	0	0	0	0	0	0	0	0	0
C48B6.2	C48B6.2	I:6916763-6917560	+	0	0	0	0	0	0	0	0	0	0	0	0	0	0	0	0
C48B6.8	bbs-9	I:6917749-6922954	-	1	0	0	0	0	0	0	0	0	1	0	0	0	0	0	0
C48B6.10	C48B6.10	I:6923075-6923689	-	0	0	0	0	0	0	0	0	0	0	0	0	0	0	0	0
C48B6.9	C48B6.9	I:6924281-6925458	-	0	0	0	0	0	0	0	0	0	0	0	0	0	0	0	0
T10B11.3	ztf-4	I:6926261-6929662	+	0	0	0	0	0	0	0	0	0	0	0	0	0	0	0	0
T10B11.2	T10B11.2	I:6931137-6936935	+	0	0	0	0	0	0	0	0	0	0	0	0	0	0	0	0
T10B11.4	T10B11.4	I:6937503-6939617	-	0	0	0	0	0	0	0	0	0	0	0	0	0	0	0	0
T10B11.5	T10B11.5	I:6940219-6941989	-	0	0	0	0	0	0	0	0	0	0	0	0	0	0	0	0
T10B11.6	T10B11.6	I:6942700-6945359	-	0	0	0	0	0	0	0	0	0	0	0	0	0	0	0	0
T10B11.7	T10B11.7	I:6946063-6950457	-	0	0	0	0	0	0	0	0	0	0	0	0	0	0	0	0
T10B11.1	pcbd-1	I:6951134-6951972	+	0	0	0	0	0	0	0	0	0	0	0	0	0	0	0	0
T10B11.8	T10B11.8	I:6951902-6954230	-	0	0	0	0	0	0	0	0	0	0	0	0	0	0	0	0
C30F12.1	C30F12.1	I:6954410-6961138	-	1	0	0	0	0	0	0	0	0	1	0	0	0	0	0	0
C30F12.2	C30F12.2	I:6967667-6970189	-	0	0	0	0	0	0	0	0	0	0	0	0	0	0	0	0
C30F12.3	C30F12.3	I:6970366-6971797	-	0	0	0	0	0	0	0	0	0	0	0	0	0	0	0	0
C30F12.4	C30F12.4	I:6972156-6973788	-	0	0	0	0	0	0	0	0	0	0	0	0	0	0	0	0
C30F12.7	idhg-2	I:6974557-6977072	+	0	0	0	0	0	0	0	0	0	0	0	0	0	0	0	0
C30F12.6	nmur-4	I:6989066-6991840	+	0	0	0	0	0	0	0	0	0	0	0	0	0	0	0	0
C30F12.5	C30F12.5	I:6991754-6999570	-	0	0	0	0	0	0	0	0	0	0	0	0	0	0	0	0
H06O01.3	ctg-1	I:7005442-7009174	+	0	0	0	0	0	0	0	0	0	0	0	0	0	0	0	0
H06O01.2	chd-1	I:7009142-7015211	-	2	1	0	0	0	0	0	0	0	2	1	0	0	0	0	0
H06O01.1	pdi-3	I:7015907-7021742	-	1	0	0	0	0	0	0	0	0	1	0	0	0	0	1	0
F15C11.2	F15C11.2	I:7021981-7029075	+	0	0	0	0	0	0	0	0	0	0	0	0	0	0	0	0
F15C11.1	sem-4	I:7038897-7048833	+	0	0	0	0	0	0	0	0	0	0	0	0	0	0	0	0
W01A8.8	W01A8.8	I:7053687-7054905	-	0	0	0	0	0	0	0	0	0	0	0	0	0	0	0	0
W01A8.2	W01A8.2	I:7055356-7056874	-	0	0	0	0	0	0	0	0	0	0	0	0	0	0	0	0
W01A8.1	mdt-28	I:7057169-7059348	+	0	0	0	0	0	0	0	0	0	0	0	0	0	0	0	0
W01A8.3	cutl-6	I:7065262-7068128	+	0	0	0	0	0	0	0	0	0	0	0	0	0	0	0	0
W01A8.4	nuo-6	I:7068111-7069187	-	0	0	0	0	0	0	0	0	0	0	0	0	0	0	0	0
W01A8.5	W01A8.5	I:7069441-7070665	+	0	0	0	0	0	0	0	0	0	0	0	0	0	0	0	0
W01A8.6	W01A8.6	I:7070648-7074732	-	0	0	0	0	0	0	0	0	0	0	0	0	0	0	0	0
F22D6.1	kin-14	I:7075922-7079481	-	0	0	0	0	0	0	0	0	0	0	0	0	0	0	0	0
F22D6.2	F22D6.2	I:7079910-7082019	-	0	0	0	0	0	0	0	0	0	0	0	0	0	0	0	0
F22D6.3	nars-1	I:7088021-7090070	-	0	0	0	0	0	0	0	0	0	0	0	0	0	0	0	0
F22D6.4	nduf-6	I:7090622-7091370	+	0	0	0	0	0	0	0	0	0	0	0	0	0	0	0	0
F22D6.5	prpf-4	I:7091316-7094747	-	0	0	0	0	0	0	0	0	0	0	0	0	0	0	0	0
F22D6.6	ekl-1	I:7095483-7098405	+	0	0	0	0	0	0	0	0	0	0	0	0	0	0	2	0
F22D6.8	F22D6.8	I:7098976-7099704	-	0	0	0	0	0	0	0	0	0	0	0	0	0	0	0	0
F22D6.9	F22D6.9	I:7099830-7101760	+	0	0	0	0	0	0	0	0	0	0	0	0	0	1	0	0
F22D6.15	F22D6.15	I:7102219-7103381	-	0	0	0	0	0	0	0	0	0	0	0	0	0	0	0	0
F22D6.10	col-60	I:7105318-7106923	+	0	0	0	0	0	0	0	0	0	0	0	0	0	0	0	0
F22D6.11	gly-18	I:7110239-7112286	+	0	0	0	0	0	0	0	0	0	0	0	0	0	0	0	0
F22D6.12	gly-19	I:7112901-7115000	+	0	0	0	0	0	0	0	0	0	0	0	0	0	0	0	0
K10D3.6	K10D3.6	I:7116096-7116705	-	0	0	0	0	0	0	0	0	0	0	0	0	0	0	0	0
K10D3.1	glr-3	I:7117807-7121544	+	0	0	0	0	0	0	0	0	0	0	0	0	0	0	0	0
K10D3.8	K10D3.8	I:7121656-7122193	-	0	0	0	0	0	0	0	0	0	0	0	0	0	0	0	0
K10D3.2	unc-14	I:7122604-7128422	-	0	0	0	0	0	0	0	0	0	0	0	0	0	0	0	0
K10D3.3	taf-11.2	I:7132497-7134328	+	0	0	0	0	0	0	0	0	0	0	0	0	0	0	0	0
K10D3.4	K10D3.4	I:7134742-7139972	-	0	0	0	0	0	0	0	0	0	0	0	0	0	0	0	0
H37N21.1	hpo-11	I:7140277-7147229	-	0	0	0	0	0	0	0	0	0	0	0	0	0	0	0	0
K07G5.6	K07G5.6	I:7149935-7151869	-	1	0	0	0	0	0	0	0	0	1	0	0	0	0	0	0
K07G5.1	crml-1	I:7152458-7156784	-	0	0	0	0	0	0	0	0	0	0	0	0	0	0	0	0
K07G5.2	xpa-1	I:7159712-7160916	+	0	0	0	0	0	0	0	0	0	0	0	0	0	0	0	0
K07G5.3	mks-6	I:7161014-7166516	+	1	1	0	0	0	0	0	0	0	1	1	0	0	0	0	0
K07G5.4	K07G5.4	I:7166930-7168682	-	0	0	0	0	0	0	0	0	0	0	0	0	0	0	0	0
K07G5.5	K07G5.5	I:7170024-7172187	+	0	0	0	0	0	0	0	0	0	0	0	0	0	0	0	0
M05B5.2	M05B5.2	I:7172462-7174134	-	0	0	0	0	0	0	0	0	0	0	0	0	0	0	0	0
M05B5.7	M05B5.7	I:7175493-7176518	-	0	0	0	0	0	0	0	0	0	0	0	0	0	0	0	0
M05B5.1	M05B5.1	I:7177951-7179428	-	0	0	0	0	0	0	0	0	0	0	0	0	0	0	0	0
M05B5.6	trpa-2	I:7183051-7185707	+	0	1	0	0	0	0	0	0	0	0	1	0	0	0	1	0
M05B5.3	M05B5.3	I:7185706-7188296	+	0	0	0	0	0	0	0	0	0	0	0	0	0	0	0	0
M05B5.4	M05B5.4	I:7188493-7190560	+	0	0	0	0	0	0	0	0	0	0	0	0	0	0	0	0
M05B5.5	hlh-2	I:7190846-7193914	-	0	0	0	0	0	0	0	0	0	0	0	0	0	0	0	0
C01H6.1	col-61	I:7202181-7203506	-	0	0	0	0	0	0	0	0	0	0	0	0	0	0	0	0
C01H6.2	C01H6.2	I:7204543-7207715	-	1	0	0	0	0	0	0	0	0	1	0	0	0	0	0	0
C01H6.3	C01H6.3	I:7208026-7209864	-	0	0	0	0	0	0	0	0	0	0	0	0	0	0	0	0
C01H6.4	C01H6.4	I:7210541-7212697	+	0	0	0	0	0	0	0	0	0	0	0	0	0	0	0	0
C01H6.5	nhr-23	I:7214743-7221346	+	0	0	0	0	0	0	0	0	0	0	0	0	0	1	0	0
C01H6.6	C01H6.6	I:7222049-7224133	+	0	0	0	0	0	0	0	0	0	0	0	0	0	0	0	0
C01H6.7	tag-298	I:7224654-7227763	+	0	1	0	0	0	0	0	0	0	0	1	0	0	0	0	0
C01H6.8	C01H6.8	I:7227862-7229432	+	0	0	0	0	0	0	0	0	0	0	0	0	0	0	0	0
C01H6.9	C01H6.9	I:7229416-7233118	-	0	0	0	0	0	0	0	0	0	0	0	0	0	0	0	0
R06C7.2	R06C7.2	I:7233391-7234780	-	0	0	0	0	0	0	0	0	0	0	0	0	0	1	0	0
R06C7.1	wago-1	I:7235382-7238792	+	0	0	0	0	0	0	0	0	0	0	0	0	0	0	0	0
R06C7.3	dhp-1	I:7238996-7243965	-	0	0	0	0	0	0	0	0	0	0	0	0	0	0	0	0
R06C7.4	cpg-3	I:7244935-7246293	+	0	0	0	0	0	0	0	0	0	0	0	0	0	0	0	0
R06C7.6	R06C7.6	I:7246076-7246812	-	0	0	0	0	0	0	0	0	0	0	0	0	0	0	0	0
R06C7.5	R06C7.5	I:7246822-7248687	-	0	0	0	0	0	0	0	0	0	0	0	0	0	0	0	0
R06C7.7	lin-61	I:7248826-7251280	-	0	0	0	0	0	0	0	0	0	0	0	0	0	0	0	0
R06C7.8	bub-1	I:7251939-7255223	+	0	1	0	0	0	0	0	0	0	0	1	0	0	0	0	0
R06C7.9	ztf-15	I:7255507-7258698	+	0	0	0	0	0	0	0	0	0	0	0	0	0	0	0	0
R06C7.10	myo-1	I:7258919-7267077	-	0	0	0	0	0	0	0	0	0	0	0	0	0	0	0	0
F21C3.1	twk-1	I:7269166-7273003	-	0	0	0	0	0	0	0	0	0	0	0	0	0	0	0	0
F21C3.2	tyr-3	I:7274280-7278571	-	0	1	0	0	0	0	0	0	0	0	1	0	0	0	0	0
F21C3.7	F21C3.7	I:7278800-7279607	-	0	0	0	0	0	0	0	0	0	0	0	0	0	0	0	0
F21C3.3	hint-1	I:7279656-7280499	-	0	0	0	0	0	0	0	0	0	0	0	0	0	0	0	0
F21C3.4	rde-2	I:7280550-7282871	-	0	1	0	0	0	0	0	0	0	0	1	0	0	0	0	0
F21C3.5	pfd-6	I:7282958-7283816	-	0	1	0	0	0	0	0	0	0	0	1	0	0	0	0	0
F21C3.6	F21C3.6	I:7283905-7285760	-	0	0	0	0	0	0	0	0	0	0	0	0	0	0	0	0
F13G3.1	ztf-2	I:7291270-7293240	+	0	0	0	0	0	0	0	0	0	0	0	0	0	0	0	0
F13G3.2	srd-53	I:7294036-7295685	+	0	0	0	0	0	0	0	0	0	0	0	0	0	0	0	0
F13G3.12	F13G3.12	I:7295751-7297057	+	0	0	0	0	0	0	0	0	0	0	0	0	0	0	0	0
F13G3.3	F13G3.3	I:7296911-7299975	-	0	0	0	0	0	0	0	0	0	0	0	0	0	0	0	0
F13G3.4	dylt-1	I:7300060-7300913	-	0	0	0	0	0	0	0	0	0	0	0	0	0	0	0	0
F13G3.5	ttx-7	I:7301006-7303225	-	0	1	0	0	0	0	0	0	0	0	1	0	0	0	0	0
F13G3.6	F13G3.6	I:7303343-7304685	-	0	0	0	0	0	0	0	0	0	0	0	0	0	0	0	0
F13G3.7	F13G3.7	I:7304916-7307004	+	0	1	0	0	0	0	0	0	0	0	1	0	0	0	0	0
F13G3.11	mrpl-13	I:7307113-7308857	+	0	0	0	0	0	0	0	0	0	0	0	0	0	0	0	0
F13G3.8	eat-5	I:7308704-7311937	-	1	0	0	0	0	0	0	0	0	1	0	0	0	0	0	0
F13G3.9	mif-3	I:7312793-7313525	-	1	0	0	0	0	0	0	0	0	1	0	0	0	0	0	0
F13G3.10	F13G3.10	I:7313583-7314277	-	0	0	0	0	0	0	0	0	0	0	0	0	0	0	0	0
F52A8.1	F52A8.1	I:7317642-7318657	+	0	0	0	0	0	0	0	0	0	0	0	0	0	0	0	0
F52A8.2	gpb-2	I:7318478-7321090	-	0	0	0	0	0	0	0	0	0	0	0	0	0	0	0	0
F52A8.3	F52A8.3	I:7322328-7323588	-	0	0	0	0	0	0	0	0	0	0	0	0	0	0	0	0
F52A8.4	glb-18	I:7339202-7345947	+	0	0	0	0	0	0	0	0	0	0	0	0	0	0	0	0
F52A8.5	F52A8.5	I:7345940-7347372	-	0	0	0	0	0	0	0	0	0	0	0	0	0	0	0	0
F52A8.6	F52A8.6	I:7347220-7350050	+	0	0	0	0	0	0	0	0	0	0	0	0	0	0	0	0
F07A5.1	inx-14	I:7349974-7352195	-	0	0	0	0	0	0	0	0	0	0	0	0	0	0	0	0
F07A5.2	F07A5.2	I:7352442-7353705	+	0	0	0	0	0	0	0	0	0	0	0	0	0	0	0	0
F07A5.3	scav-6	I:7354489-7357171	+	0	0	0	0	0	0	0	0	0	0	0	0	0	0	1	0
F07A5.4	F07A5.4	I:7357178-7359100	-	0	1	0	0	0	0	0	0	0	0	1	0	0	0	0	0
F07A5.5	sue-1	I:7360390-7371531	-	0	0	0	0	0	0	0	0	0	0	0	0	0	0	0	0
F07A5.7	unc-15	I:7376601-7383194	-	0	0	0	0	0	0	0	0	0	0	0	0	0	0	0	0
C15A11.2	C15A11.2	I:7384395-7388792	+	0	0	0	0	0	0	1	0	0	0	0	0	0	1	0	0
C15A11.1	col-35	I:7385868-7387106	-	0	0	1	0	0	0	0	0	0	0	0	1	0	0	0	0
C15A11.3	sol-1	I:7389043-7395915	-	0	0	0	0	0	0	0	0	0	0	0	0	0	0	0	0
C15A11.4	C15A11.4	I:7398821-7401020	-	0	0	0	0	0	0	0	0	0	0	0	0	0	0	0	0
C15A11.5	col-7	I:7401672-7402753	+	0	1	0	0	0	0	0	0	0	0	1	0	0	0	0	0
C15A11.6	col-62	I:7403338-7404349	-	0	0	0	0	0	0	0	0	0	0	0	0	0	0	0	0
C15A11.7	C15A11.7	I:7405027-7408508	+	0	0	0	0	0	0	0	0	0	0	0	0	0	0	0	0
ZK524.2	unc-13	I:7422781-7454084	+	2	4	1	0	0	0	0	0	0	2	4	1	0	0	0	0
ZK524.1	spe-4	I:7454665-7456883	+	0	0	0	0	0	0	0	0	0	0	0	0	0	0	0	0
ZK524.3	lars-2	I:7457154-7460754	-	0	0	0	0	0	0	0	0	0	0	0	0	0	0	0	0
ZK524.4	ZK524.4	I:7460850-7466420	-	0	0	0	0	0	0	0	0	0	0	0	0	0	0	1	0
T28F4.1	T28F4.1	I:7472607-7476942	-	0	0	0	0	0	0	0	0	0	0	0	0	0	0	0	0
T28F4.2	asic-2	I:7480131-7483388	+	0	0	0	0	0	0	0	0	0	0	0	0	0	0	0	0
T28F4.3	T28F4.3	I:7484053-7486036	-	0	0	0	0	0	0	0	0	0	0	0	0	0	0	0	0
T28F4.4	T28F4.4	I:7486573-7490170	-	1	0	0	0	0	0	0	0	0	1	0	0	0	0	0	0
T28F4.5	T28F4.5	I:7492042-7492934	+	1	0	0	0	0	0	0	0	0	1	0	0	0	0	0	0
T28F4.6	T28F4.6	I:7492784-7494696	-	0	0	0	0	0	0	0	0	0	0	0	0	0	0	0	0
C26C6.1	pbrm-1	I:7495433-7503574	+	1	2	0	0	0	0	0	0	0	1	2	0	0	0	0	0
C26C6.8	C26C6.8	I:7503572-7505576	-	0	0	0	0	0	0	0	0	0	0	0	0	0	0	0	0
C26C6.6	C26C6.6	I:7505968-7506642	+	1	0	0	0	0	0	0	0	0	1	0	0	0	0	0	0
C26C6.7	glb-8	I:7508717-7512488	+	0	0	0	0	0	0	0	0	0	0	0	0	0	0	0	0
C26C6.10	C26C6.10	I:7512914-7513722	-	0	0	0	0	0	0	0	0	0	0	0	0	0	0	0	0
C26C6.9	C26C6.9	I:7514089-7515104	-	0	0	0	0	0	0	0	0	0	0	0	0	0	0	0	0
C26C6.2	goa-1	I:7522110-7526198	+	0	0	0	0	0	0	0	0	0	0	0	0	0	0	0	0
C26C6.3	nas-36	I:7527303-7531695	+	1	0	0	0	0	0	0	0	0	1	0	0	0	0	0	0
C26C6.4	C26C6.4	I:7532311-7535993	+	2	0	0	0	0	0	0	0	0	2	0	0	0	0	0	0
C26C6.5	dcp-66	I:7537724-7542153	-	0	0	0	0	0	0	0	0	0	0	0	0	0	0	0	0
T25G3.1	T25G3.1	I:7552971-7554549	+	0	0	0	0	0	0	0	0	0	0	0	0	0	0	0	0
T25G3.2	chs-1	I:7554888-7559912	+	1	1	0	0	0	0	0	0	0	1	1	0	0	0	1	0
T25G3.3	T25G3.3	I:7559833-7562347	+	0	0	0	0	0	0	0	0	0	0	0	0	0	0	0	0
T25G3.4	T25G3.4	I:7564578-7567714	+	1	1	0	0	0	0	0	0	0	1	1	0	0	0	0	0
D2030.1	D2030.1	I:7567817-7571246	-	0	0	0	0	0	0	0	0	0	0	0	0	0	2	0	0
D2030.2	D2030.2	I:7574191-7578560	+	2	0	0	0	0	0	0	0	0	2	0	0	0	1	0	0
D2030.3	D2030.3	I:7578508-7580831	-	0	0	0	0	0	0	0	0	0	0	0	0	0	0	0	0
D2030.4	D2030.4	I:7580933-7581626	-	0	0	0	0	0	0	0	0	0	0	0	0	0	0	0	0
D2030.5	mce-1	I:7582100-7583364	+	0	0	0	0	0	0	0	0	0	0	0	0	0	0	0	0
D2030.12	D2030.12	I:7583806-7585323	+	0	0	0	0	0	0	0	0	0	0	0	0	0	0	0	0
D2030.6	prg-1	I:7585320-7588363	-	1	1	0	0	0	0	0	0	0	1	1	0	0	0	0	0
D2030.7	D2030.7	I:7588649-7590566	+	0	1	0	0	0	0	0	0	0	0	1	0	0	0	0	0
D2030.11	D2030.11	I:7590502-7591204	+	0	1	0	0	0	0	0	0	0	0	1	0	0	0	0	0
D2030.8	D2030.8	I:7591293-7595194	+	1	0	0	0	0	0	0	0	0	1	0	0	0	0	1	0
D2030.9	wdr-23	I:7596501-7602199	+	0	0	0	0	0	0	0	0	0	0	0	0	0	0	1	0
D2030.10	aex-1	I:7602307-7608002	+	1	0	0	0	0	0	0	0	0	1	0	0	0	0	0	0
F29D11.1	lrp-1	I:7614172-7634139	+	11	3	0	0	0	0	0	0	0	11	3	0	0	1	1	0
F29D11.2	capg-1	I:7634494-7639776	-	0	1	0	0	0	0	0	0	0	0	1	0	0	0	0	0
F26A3.1	F26A3.1	I:7640335-7641719	-	0	0	0	0	0	0	0	0	0	0	0	0	0	0	0	0
F26A3.2	ncbp-2	I:7642423-7643324	-	0	0	0	0	0	0	0	0	0	0	0	0	0	0	0	0
F26A3.8	rrf-1	I:7643426-7649773	-	1	1	0	0	0	0	0	0	0	1	1	0	0	0	0	0
F26A3.3	ego-1	I:7650414-7656332	-	2	1	0	0	0	0	0	0	0	2	1	0	0	0	0	0
F26A3.4	F26A3.4	I:7656903-7658289	-	0	0	0	0	0	0	0	0	0	0	0	0	0	0	0	0
F26A3.5	F26A3.5	I:7668531-7669793	+	0	1	0	0	0	0	0	0	0	0	1	0	0	0	0	0
F26A3.6	del-3	I:7670322-7672709	-	1	0	0	0	0	0	0	0	0	1	0	0	0	0	0	0
F26A3.7	F26A3.7	I:7674729-7676125	-	0	0	0	0	0	0	0	0	0	0	0	0	0	0	0	0
T24B1.1	T24B1.1	I:7676664-7679057	+	1	0	0	0	0	0	0	0	0	1	0	0	0	0	0	0
T23G11.7	T23G11.7	I:7679448-7683033	+	1	1	0	0	0	0	0	0	0	1	1	0	0	0	1	0
T23G11.5	rlbp-1	I:7683335-7694208	+	0	1	0	0	0	0	0	0	0	0	1	0	0	1	2	0
T23G11.6	lron-9	I:7684878-7689399	-	0	1	0	0	0	0	0	0	0	0	1	0	0	0	1	0
T23G11.4	T23G11.4	I:7694321-7695229	+	0	0	0	0	0	0	0	0	0	0	0	0	0	0	0	0
T23G11.3	gld-1	I:7695657-7697868	+	0	0	0	0	0	0	0	0	0	0	0	0	0	0	0	0
T23G11.10	T23G11.10	I:7698288-7699033	+	1	1	0	0	0	0	0	0	0	1	1	0	0	0	0	0
T23G11.2	gna-2	I:7699539-7700958	+	0	1	0	0	0	0	0	0	0	0	1	0	0	0	0	0
T23G11.11	T23G11.11	I:7701148-7701385	+	0	0	0	0	0	0	0	0	0	0	0	0	0	0	0	0
T23G11.1	T23G11.1	I:7701359-7702031	-	0	0	0	0	0	0	0	0	0	0	0	0	0	0	0	0
F27D4.1	F27D4.1	I:7702423-7705277	+	0	0	0	0	0	0	0	0	0	0	0	0	0	0	0	0
F27D4.2	lsy-22	I:7704568-7707052	-	0	0	0	0	0	0	0	0	0	0	0	0	0	0	0	0
F27D4.7	F27D4.7	I:7723746-7724650	-	0	0	0	0	0	0	0	0	0	0	0	0	0	0	0	0
F27D4.4	F27D4.4	I:7725013-7727109	+	0	0	0	0	0	0	0	0	0	0	0	0	0	0	0	0
F27D4.5	tag-173	I:7727261-7729072	+	0	0	0	0	0	0	0	0	0	0	0	0	0	0	0	0
F27D4.8	F27D4.8	I:7729178-7729872	+	0	0	0	0	0	0	0	0	0	0	0	0	0	0	0	0
F27D4.6	F27D4.6	I:7731145-7737989	+	2	3	0	0	0	0	0	0	0	2	3	0	0	0	1	0
F58H10.1	F58H10.1	I:7755773-7756348	+	0	0	0	0	0	0	0	0	0	0	0	0	0	0	0	0
H15N14.2	nsf-1	I:7766531-7772226	-	3	0	0	0	0	0	0	0	0	3	0	0	0	1	0	0
H15N14.1	adr-1	I:7773411-7777572	+	5	0	0	0	0	0	0	0	0	5	0	0	0	0	3	0
VH15N14R.1	VH15N14R.1	I:7781173-7782543	-	0	2	0	0	0	0	0	0	0	0	2	0	0	0	0	0
D2005.1	D2005.1	I:7784493-7785619	-	0	0	0	0	0	0	0	0	0	0	0	0	0	0	0	0
D2005.6	D2005.6	I:7786672-7793534	-	0	0	0	0	0	0	1	0	0	0	0	0	0	0	0	0
D2005.2	nlp-8	I:7800455-7801817	-	0	0	0	0	0	0	0	0	0	0	0	0	0	0	0	0
D2005.3	D2005.3	I:7813756-7814994	-	0	0	0	0	0	0	0	0	0	0	0	0	0	0	0	0
D2005.4	D2005.4	I:7814984-7819588	+	2	0	0	0	0	0	0	0	0	2	0	0	0	1	1	0
D2005.7	D2005.7	I:7819574-7820484	+	0	0	0	0	0	0	0	0	0	0	0	0	0	0	0	0
D2005.5	drh-3	I:7820838-7826375	+	0	0	0	0	0	0	0	0	0	0	0	0	0	0	0	0
F30F8.2	glna-3	I:7826436-7831624	-	1	1	0	0	0	0	0	0	0	1	1	0	0	0	0	0
F30F8.1	F30F8.1	I:7832709-7835399	-	2	1	0	0	0	0	1	0	0	2	1	0	0	1	1	0
F30F8.3	F30F8.3	I:7835807-7836963	+	0	0	0	0	0	0	0	0	0	0	0	0	0	0	0	0
F30F8.9	F30F8.9	I:7837058-7840016	+	1	0	0	0	0	0	0	0	0	1	0	0	0	0	0	0
F30F8.10	F30F8.10	I:7840460-7846836	+	0	0	0	0	0	0	0	0	0	0	0	0	0	0	0	0
F30F8.5	F30F8.5	I:7846917-7848887	-	0	1	0	0	0	0	0	0	0	0	1	0	0	0	0	0
F30F8.8	taf-5	I:7848970-7853631	+	0	1	0	0	0	0	0	0	0	0	1	0	0	1	1	0
R11A5.1	apb-3	I:7853743-7857829	+	1	2	0	0	0	0	0	0	0	1	2	0	0	0	0	0
R11A5.2	nud-2	I:7857818-7859412	-	1	0	0	0	0	0	0	0	0	1	0	0	0	0	0	0
R11A5.3	R11A5.3	I:7862837-7863548	-	0	1	0	0	0	0	0	0	0	0	1	0	0	0	0	0
R11A5.4	R11A5.4	I:7866127-7871951	+	1	0	0	0	0	0	0	0	0	1	0	0	0	0	0	0
R11A5.6	R11A5.6	I:7867572-7867913	-	0	0	0	0	0	0	0	0	0	0	0	0	0	0	0	0
R11A5.7	suro-1	I:7871579-7875555	-	0	1	0	0	0	0	0	0	0	0	1	0	0	1	0	0
F55D12.1	F55D12.1	I:7884138-7885760	+	0	1	0	0	0	0	0	0	0	0	1	0	0	0	0	0
F55D12.2	F55D12.2	I:7889351-7894850	+	1	0	0	0	0	0	0	0	0	1	0	0	0	0	0	0
F55D12.4	unc-55	I:7899032-7903329	-	0	0	0	0	0	0	0	0	0	0	0	0	0	0	0	0
F55D12.6	F55D12.6	I:7901946-7903195	+	0	1	0	0	0	0	0	0	0	0	1	0	0	0	0	0
F55D12.5	F55D12.5	I:7906808-7914111	-	0	1	0	0	0	0	0	0	0	0	1	0	0	1	0	0
F20G4.2	F20G4.2	I:7913932-7918336	-	2	1	0	0	0	0	0	0	0	2	1	0	0	0	0	0
F20G4.1	smgl-1	I:7918437-7926332	-	4	4	0	0	0	0	0	0	0	4	4	0	0	0	0	0
F20G4.3	nmy-2	I:7926618-7934572	-	0	0	0	0	0	0	0	0	0	0	0	0	0	0	0	0
T22C1.1	T22C1.1	I:7936218-7938324	+	0	0	0	0	0	0	1	0	0	0	0	0	0	0	2	0
T22C1.2	glb-26	I:7937667-7938481	-	1	0	0	0	0	0	0	0	0	1	0	0	0	0	0	0
T22C1.3	T22C1.3	I:7938555-7940139	+	0	0	0	0	0	0	0	0	0	0	0	0	0	0	0	0
T22C1.4	T22C1.4	I:7940127-7940752	-	0	1	0	0	0	0	0	0	0	0	1	0	0	0	0	0
T22C1.5	T22C1.5	I:7940910-7941968	+	0	0	0	0	0	0	0	0	0	0	0	0	0	0	1	0
T22C1.6	T22C1.6	I:7942714-7945583	+	0	1	0	0	0	0	0	0	0	0	1	0	0	0	1	0
T22C1.7	jph-1	I:7946830-7951588	-	1	0	0	0	0	0	0	0	0	1	0	0	0	0	0	0
T22C1.8	T22C1.8	I:7955973-7958500	-	0	1	0	0	0	0	0	0	0	0	1	0	0	0	0	0
T22C1.9	T22C1.9	I:7958688-7960013	+	0	2	0	0	0	0	0	0	0	0	1	0	0	0	0	0
T22C1.12	T22C1.12	I:7960383-7961455	-	0	0	0	0	0	1	0	0	0	0	0	0	0	0	0	0
T22C1.10	rbg-2	I:7962047-7972436	+	1	1	0	0	0	0	0	0	0	1	1	0	0	0	1	0
T22C1.11	T22C1.11	I:7966912-7968682	-	1	0	0	0	0	0	0	0	0	1	0	0	0	0	0	0
H05L14.1	H05L14.1	I:7972468-7977048	-	0	2	0	0	0	0	0	0	0	0	2	0	0	0	0	0
H05L14.2	H05L14.2	I:7980232-7993132	+	2	5	1	0	0	0	1	0	0	2	5	1	0	0	1	0
C54G4.5	C54G4.5	I:7995752-7996664	+	0	0	0	0	0	0	0	0	0	0	0	0	0	0	0	0
C54G4.4	C54G4.4	I:7996723-8003174	-	0	0	1	0	0	0	0	0	0	0	0	1	0	0	0	0
C54G4.3	C54G4.3	I:8005122-8006291	-	0	1	0	0	0	0	0	0	0	0	1	0	0	0	0	0
C54G4.2	C54G4.2	I:8006645-8009113	+	2	1	0	0	0	0	0	0	0	2	1	0	0	0	0	0
C54G4.1	rskn-2	I:8014438-8019587	+	0	0	0	0	0	0	0	0	0	0	0	0	0	0	0	0
C54G4.7	C54G4.7	I:8019496-8022710	+	0	1	0	0	0	0	0	0	0	0	1	0	0	1	1	0
C54G4.6	dod-18	I:8019574-8020898	-	1	0	0	0	0	0	0	0	0	1	0	0	0	0	0	0
C54G4.8	cyc-1	I:8022680-8024419	-	1	0	0	0	0	0	0	0	0	1	0	0	0	0	0	0
C54G4.9	C54G4.9	I:8024875-8026520	-	1	1	0	0	0	0	0	0	0	1	1	0	0	0	1	0
K04G2.1	iftb-1	I:8026601-8028747	-	0	0	0	0	0	0	0	0	0	0	0	0	0	2	0	0
K04G2.2	K04G2.2	I:8030954-8032872	+	0	0	0	0	0	0	0	0	0	0	0	0	0	0	1	0
K04G2.3	cdc-48.3	I:8032857-8035691	-	0	1	0	0	0	0	0	0	0	0	1	0	0	0	0	0
K04G2.4	K04G2.4	I:8035881-8037107	+	0	0	0	0	0	0	0	0	0	0	0	0	0	0	0	0
K04G2.5	ath-1	I:8036938-8038907	-	1	0	0	0	0	0	0	0	0	1	0	0	0	1	0	0
K04G2.11	K04G2.11	I:8039879-8040591	-	0	0	0	0	0	0	0	0	0	0	0	0	0	0	0	0
K04G2.6	K04G2.6	I:8040792-8043275	+	0	1	0	0	0	0	0	0	0	0	1	0	0	0	0	0
K04G2.12	K04G2.12	I:8043755-8044164	+	0	0	0	0	0	0	0	0	0	0	0	0	0	0	0	0
K04G2.7	K04G2.7	I:8047251-8049346	-	0	2	0	0	0	0	0	0	0	0	2	0	0	1	0	0
K04G2.8	apr-01	I:8050038-8055469	+	0	0	0	0	0	0	0	0	0	0	0	0	0	0	1	0
K04G2.9	K04G2.9	I:8055450-8057026	-	1	0	0	0	0	0	0	0	0	1	0	0	0	0	0	0
K04G2.10	K04G2.10	I:8057757-8060554	+	0	0	0	0	0	0	0	0	0	0	0	0	0	0	0	0
F18C12.4	F18C12.4	I:8060786-8061788	-	0	1	0	0	0	0	0	0	0	0	1	0	0	0	0	0
F18C12.1	che-3	I:8062006-8081666	-	2	3	0	0	0	0	0	0	0	2	3	0	0	0	0	0
F18C12.2	rme-8	I:8083576-8095569	+	1	0	0	0	0	0	0	0	0	1	0	0	0	0	0	0
F18C12.3	F18C12.3	I:8095735-8098437	+	1	0	0	0	0	0	0	0	0	1	0	0	0	0	0	0
C09H6.1	spr-4	I:8103596-8109222	+	0	1	0	0	0	0	0	0	0	0	1	0	0	0	0	0
C09H6.2	lin-10	I:8109738-8119309	-	1	0	0	0	0	0	0	0	0	1	0	0	0	0	0	0
C09H6.3	mau-2	I:8125794-8130081	+	0	0	0	0	0	0	0	0	0	0	0	0	0	0	0	0
T28B8.1	T28B8.1	I:8133886-8135055	+	0	0	0	0	0	0	0	0	0	0	0	0	0	0	0	0
T28B8.5	del-4	I:8139463-8142532	-	0	1	0	0	0	0	0	0	0	0	1	0	0	0	0	0
T28B8.2	ins-18	I:8147422-8149707	+	0	0	0	0	0	0	0	0	0	0	0	0	0	0	0	0
T28B8.6	T28B8.6	I:8150344-8151367	+	0	0	0	0	0	0	0	0	0	0	0	0	0	0	0	0
T28B8.3	T28B8.3	I:8151980-8159727	+	3	1	1	0	0	0	0	0	0	3	1	1	0	0	0	0
H31B20.2	H31B20.2	I:8172715-8173483	+	0	0	0	0	0	0	0	0	0	0	0	0	0	0	0	0
H31B20.1	H31B20.1	I:8174882-8177137	+	0	0	0	0	0	0	0	0	0	0	0	0	0	0	1	0
F08A10.1	kcnl-2	I:8177254-8208734	+	1	0	0	0	0	0	0	0	0	1	0	0	0	0	0	0
F08A10.2	srz-3	I:8181331-8182927	-	0	0	0	0	0	0	0	0	0	0	0	0	0	0	0	0
T02E1.7	T02E1.7	I:8208705-8210665	-	0	0	0	0	0	0	0	0	0	0	0	0	0	0	0	0
T02E1.6	T02E1.6	I:8211105-8212362	+	0	2	0	0	0	0	0	0	0	0	2	0	0	0	0	0
T02E1.5	dhs-3	I:8212356-8218355	-	0	0	0	0	0	0	0	0	0	0	0	0	0	0	0	0
T02E1.3	gla-3	I:8214404-8217998	+	0	0	0	0	0	0	0	0	0	0	0	0	0	0	0	0
T02E1.2	T02E1.2	I:8219999-8223003	-	0	0	0	0	0	0	0	0	0	0	0	0	0	0	0	0
T02E1.1	spe-12	I:8224602-8226293	-	0	0	0	0	0	0	0	0	0	0	0	0	0	0	0	0
ZK265.1	kri-1	I:8226503-8240631	-	0	0	0	0	0	0	0	0	0	0	0	0	0	0	0	0
T02E1.8	T02E1.8	I:8235741-8237494	+	0	0	0	0	0	0	0	0	0	0	0	0	0	0	0	0
ZK265.3	ZK265.3	I:8242100-8243565	+	1	0	0	0	0	0	0	0	0	1	0	0	0	0	1	0
ZK265.2	col-63	I:8243687-8244955	-	0	0	0	0	0	0	0	0	0	0	0	0	0	0	1	0
ZK265.4	ceh-8	I:8245716-8250890	-	0	0	0	0	0	0	0	0	0	0	0	0	0	0	0	0
ZK265.9	ZK265.9	I:8253368-8254920	-	0	0	0	0	0	0	0	0	0	0	0	0	0	0	0	0
ZK265.6	ZK265.6	I:8255340-8256309	+	0	0	0	0	0	0	0	0	0	0	0	0	0	0	0	0
ZK265.5	sre-23	I:8256295-8258933	-	0	1	0	0	0	0	0	0	0	0	1	0	0	0	0	0
ZK265.7	ZK265.7	I:8262033-8268985	+	0	0	0	0	0	0	0	0	0	0	0	0	0	0	0	0
ZK265.8	cutl-8	I:8270389-8275506	+	0	0	0	0	0	0	0	0	0	0	0	0	0	1	0	0
T01G9.2	T01G9.2	I:8275436-8288119	-	0	0	0	0	0	0	0	0	0	0	0	0	0	0	0	0
T01G9.3	dma-1	I:8281981-8284459	+	0	0	0	0	0	0	0	0	0	0	0	0	0	0	0	0
T01G9.6	kin-10	I:8288952-8291070	-	0	0	0	0	0	0	0	0	0	0	0	0	0	0	0	0
T01G9.4	npp-2	I:8291282-8293635	-	0	0	0	0	0	0	0	0	0	0	0	0	0	0	0	0
T01G9.5	mei-01	I:8294872-8296971	+	0	0	0	0	0	0	0	0	0	0	0	0	0	0	0	0
F52B5.1	abts-1	I:8296910-8307559	-	2	0	0	0	0	0	0	0	0	2	0	0	0	0	0	0
F52B5.7	F52B5.7	I:8313221-8315337	-	0	0	0	0	0	0	0	0	0	0	0	0	0	0	0	0
F52B5.2	F52B5.2	I:8315895-8318245	-	0	1	0	0	0	0	0	0	0	0	1	0	0	0	0	0
F52B5.3	F52B5.3	I:8318339-8323976	-	1	1	0	0	0	0	0	0	0	1	1	0	0	0	0	0
F52B5.5	cep-1	I:8324113-8328851	+	1	1	0	0	0	0	0	0	0	1	1	0	0	0	0	0
F52B5.6	rpl-25.2	I:8329054-8329642	-	0	0	0	0	0	0	0	0	0	0	0	0	0	0	0	0
C34B7.1	C34B7.1	I:8330545-8332712	+	0	0	0	0	0	0	0	0	0	0	0	0	0	0	0	0
C34B7.4	mys-4	I:8333147-8336176	+	1	0	0	0	0	0	0	0	0	1	0	0	0	1	0	0
C34B7.2	C34B7.2	I:8336975-8341819	+	0	0	0	0	0	0	0	0	0	0	0	0	0	0	0	0
C34B7.3	cyp-36A1	I:8341702-8346016	-	0	0	0	0	0	0	0	0	0	0	0	0	0	0	0	0
F16D3.1	tba-5	I:8353404-8357822	+	0	0	0	0	0	0	0	0	0	0	0	0	0	0	0	0
F16D3.2	rsd-6	I:8358248-8363854	-	0	0	0	0	0	0	0	0	0	0	0	0	0	1	0	0
F16D3.4	F16D3.4	I:8363948-8369911	-	0	0	0	0	0	0	0	0	0	0	0	0	0	0	0	0
F16D3.6	F16D3.6	I:8375484-8377559	+	0	0	0	0	0	0	0	0	0	0	0	0	0	0	0	0
T19A6.1	T19A6.1	I:8377596-8392747	-	0	0	0	0	0	0	0	0	0	0	0	0	0	0	0	0
F16D3.7	ser-5	I:8384974-8386972	+	0	0	0	0	0	0	0	0	0	0	0	0	0	0	0	0
T19A6.2	ngp-1	I:8394722-8398622	+	0	0	0	0	0	0	0	0	0	0	0	0	0	1	0	0
T19A6.3	spo-7	I:8398911-8400505	+	0	0	0	0	0	0	0	0	0	0	0	0	0	0	1	0
T19A6.4	T19A6.4	I:8401383-8403823	+	0	0	0	0	0	0	0	0	0	0	0	0	0	0	0	0
F02E9.3	F02E9.3	I:8404541-8405949	-	0	1	0	0	0	0	0	0	0	0	1	0	0	0	0	0
F02E9.1	F02E9.1	I:8406837-8407641	+	0	1	0	0	0	0	0	0	0	0	1	0	0	0	0	0
F02E9.2	lin-28	I:8407796-8410798	-	0	0	0	0	0	0	0	0	0	0	0	0	0	0	0	0
F02E9.7	F02E9.7	I:8413254-8416190	+	0	1	1	0	0	0	0	0	0	0	1	1	0	0	0	0
F02E9.4	sin-3	I:8416826-8425036	+	0	1	0	0	0	0	0	0	0	0	1	0	0	0	0	0
F02E9.5	F02E9.5	I:8424993-8426078	-	0	0	0	0	0	0	0	0	0	0	0	0	0	0	0	0
F02E9.10	F02E9.10	I:8426981-8429826	-	0	0	0	0	0	0	0	0	0	0	0	0	0	0	0	0
F02E9.9	F02E9.9	I:8429925-8435859	-	0	0	0	0	0	0	0	0	0	0	0	0	0	0	0	0
F10D11.1	sod-2	I:8434483-8435808	+	0	0	0	0	0	0	0	0	0	0	0	0	0	0	0	0
F10D11.2	F10D11.2	I:8435956-8438632	-	0	1	0	0	0	0	1	0	0	0	1	0	0	0	0	0
F10D11.3	F10D11.3	I:8439750-8440464	-	0	1	0	0	0	0	0	0	0	0	1	0	0	0	0	0
F10D11.4	F10D11.4	I:8441596-8442327	-	0	0	0	0	0	1	0	0	0	0	0	0	0	0	0	0
F10D11.5	F10D11.5	I:8442720-8444925	-	0	0	0	0	0	0	0	0	0	0	0	0	0	0	0	0
F10D11.6	F10D11.6	I:8445443-8450988	-	2	0	0	0	0	0	0	0	0	2	0	0	0	0	0	0
D1081.2	unc-120	I:8460219-8463008	+	0	0	0	0	0	0	0	0	0	0	0	0	0	0	0	0
D1081.3	D1081.3	I:8463317-8469303	-	0	0	0	0	0	0	0	0	0	0	0	0	0	0	0	0
D1081.10	D1081.10	I:8469916-8471846	-	0	3	0	0	0	0	0	0	0	0	3	0	0	0	0	0
D1081.11	D1081.11	I:8472550-8473475	-	0	0	0	0	0	0	0	0	0	0	0	0	0	0	0	0
D1081.12	D1081.12	I:8474076-8474726	-	0	0	0	0	0	0	0	0	0	0	0	0	0	0	0	0
D1081.4	D1081.4	I:8474843-8476276	-	0	1	0	0	0	0	0	0	0	0	1	0	0	0	0	0
D1081.5	D1081.5	I:8481153-8482530	+	0	1	0	0	0	0	0	0	0	0	1	0	0	0	0	0
D1081.6	D1081.6	I:8482753-8485688	-	0	0	0	0	0	0	0	0	0	0	0	0	0	0	0	0
D1081.9	D1081.9	I:8485804-8487037	-	0	1	0	0	0	0	0	0	0	0	1	0	0	0	0	0
D1081.7	D1081.7	I:8487607-8490932	+	0	0	0	0	0	0	0	0	0	0	0	0	0	0	0	0
D1081.8	D1081.8	I:8491283-8495832	+	0	0	0	0	0	0	0	0	0	0	0	0	0	0	0	0
K02B12.1	ceh-6	I:8498108-8502406	-	0	2	0	0	0	0	0	0	0	0	2	0	0	0	0	0
K02B12.3	sec-12	I:8509109-8511406	-	0	1	0	0	0	0	0	0	0	0	1	0	0	0	0	0
K02B12.2	K02B12.2	I:8511623-8512401	-	0	2	0	0	0	0	0	0	0	0	2	0	0	0	0	0
K02B12.4	axl-1	I:8513913-8517529	+	0	0	0	0	0	0	0	0	0	0	0	0	0	0	0	0
K02B12.5	K02B12.5	I:8517436-8526617	-	0	1	0	0	0	0	0	0	0	0	1	0	0	0	0	0
K02B12.6	K02B12.6	I:8518886-8519596	+	0	0	0	0	0	0	0	0	0	0	0	0	0	0	0	0
K02B12.9	K02B12.9	I:8520895-8521960	+	1	0	0	0	0	0	0	0	0	1	0	0	0	0	0	0
K02B12.7	K02B12.7	I:8526741-8529268	-	0	0	0	0	0	0	0	0	0	0	0	0	0	0	0	0
K02B12.8	zhp-3	I:8529375-8531332	-	0	0	0	0	0	0	0	0	0	0	0	0	0	0	0	0
M04C7.1	gpa-15	I:8531715-8535244	-	1	0	0	0	0	0	0	0	0	1	0	0	0	0	0	0
M04C7.4	M04C7.4	I:8540019-8544409	-	0	0	0	0	0	0	0	0	0	0	0	0	0	0	0	0
M04C7.3	M04C7.3	I:8546057-8546719	-	0	0	0	0	0	0	0	0	0	0	0	0	0	0	0	0
T01H8.5	gon-2	I:8549507-8570951	-	1	2	0	0	0	0	0	0	0	1	2	0	0	0	1	0
T01H8.2	T01H8.2	I:8571550-8573757	-	1	1	0	0	0	0	0	0	0	1	1	0	0	0	0	0
T01H8.1	rskn-1	I:8573845-8580151	-	2	1	0	0	0	0	0	0	0	2	1	0	0	1	3	0
R05D11.1	daf-8	I:8584536-8587501	-	0	0	0	0	0	0	0	0	0	0	0	0	0	0	0	0
R05D11.3	ran-4	I:8591206-8591989	+	1	0	0	0	0	0	0	0	0	1	0	0	0	0	0	0
R05D11.5	R05D11.5	I:8592084-8592920	+	0	1	0	0	0	0	0	0	0	0	1	0	0	0	0	0
R05D11.9	R05D11.9	I:8593021-8596311	+	1	1	0	0	0	0	0	0	0	1	1	0	0	0	0	0
R05D11.6	R05D11.6	I:8596325-8598706	+	1	0	0	0	0	0	0	0	0	1	0	0	0	0	0	0
R05D11.4	R05D11.4	I:8598650-8601214	+	0	0	0	0	0	0	0	0	0	0	0	0	0	0	0	0
R05D11.7	snrp-27	I:8601352-8602028	+	0	0	0	0	0	0	0	0	0	0	0	0	0	0	0	0
R05D11.8	edc-3	I:8602116-8605157	+	1	0	0	0	0	0	0	0	0	1	0	0	0	0	0	0
F43G9.13	F43G9.13	I:8605255-8606526	+	0	0	0	0	0	0	0	0	0	0	0	0	0	1	0	0
F43G9.1	idha-1	I:8606398-8608627	-	0	0	0	0	0	0	0	0	0	0	0	0	0	0	1	0
F43G9.2	F43G9.2	I:8609915-8611052	+	0	0	0	0	0	0	0	0	0	0	0	0	0	0	0	0
F43G9.4	F43G9.4	I:8610888-8612596	-	0	0	0	0	0	0	0	0	0	0	0	0	0	0	0	0
F43G9.3	F43G9.3	I:8612722-8615125	-	1	1	0	0	0	0	0	0	0	1	1	0	0	0	1	0
F43G9.5	cfim-1	I:8615380-8616415	+	0	0	0	0	0	0	0	0	0	0	0	0	0	0	0	0
F43G9.21	F43G9.21	I:8616399-8616808	-	0	0	0	0	0	0	0	0	0	0	0	0	0	0	0	0
F43G9.8	F43G9.8	I:8617394-8618900	+	0	0	0	0	0	0	0	0	0	0	0	0	0	0	0	0
F43G9.6	fer-1	I:8623011-8631178	-	2	4	0	0	0	0	0	0	0	2	4	0	0	0	0	0
F43G9.11	ces-1	I:8633919-8636038	+	0	0	0	0	0	0	0	0	0	0	0	0	0	0	0	0
F43G9.9	cpn-1	I:8636114-8637955	-	2	0	0	0	0	0	0	0	0	2	0	0	0	0	0	0
F43G9.10	mfap-1	I:8638504-8640230	-	0	0	0	0	0	0	0	0	0	0	0	0	0	0	0	0
F43G9.12	F43G9.12	I:8640503-8644393	+	0	1	0	0	0	0	0	0	0	0	1	0	0	0	0	0
VF39H2L.1	syx-17	I:8644469-8646300	+	0	0	0	0	0	0	0	0	0	0	0	0	0	0	1	0
F39H2.2	sig-7	I:8646445-8651775	+	0	0	0	0	0	0	1	0	0	0	0	0	0	0	0	0
F39H2.1	flp-22	I:8658868-8659961	+	0	0	0	0	0	0	0	0	0	0	0	0	0	0	0	0
F39H2.5	mrt-1	I:8660814-8663370	+	1	1	0	0	0	0	0	0	0	1	1	0	0	0	0	0
F39H2.4	syp-3	I:8663044-8664151	-	0	0	0	0	0	0	0	0	0	0	0	0	0	0	0	0
F39H2.3	F39H2.3	I:8664947-8666491	+	0	1	0	0	0	0	0	0	0	0	1	0	0	0	0	0
K07A12.1	K07A12.1	I:8666588-8669782	+	0	1	0	0	0	0	0	0	0	0	1	0	0	0	0	0
K07A12.8	K07A12.8	I:8669972-8673542	-	0	0	0	0	0	0	0	0	0	0	0	0	0	0	0	0
K07A12.2	egg-6	I:8676657-8681328	-	0	1	0	0	0	0	0	0	0	0	1	0	0	0	0	0
K07A12.6	hot-5	I:8683214-8687103	-	0	0	0	0	0	0	0	0	0	0	0	0	0	0	0	0
K07A12.4	K07A12.4	I:8687625-8690925	-	1	0	0	0	0	0	0	0	0	1	0	0	0	0	0	0
K07A12.7	mrps-15	I:8691036-8692485	-	1	1	0	0	0	0	0	0	0	1	1	0	0	0	0	0
K07A12.3	asg-1	I:8692938-8693463	+	0	0	0	0	0	0	0	0	0	0	0	0	0	0	0	0
K07A12.5	K07A12.5	I:8693445-8695153	-	0	0	0	0	0	0	0	0	0	0	0	0	0	0	0	0
F39H11.5	pbs-7	I:8695197-8696370	-	0	0	0	0	0	0	0	0	0	0	0	0	0	0	0	0
F39H11.1	F39H11.1	I:8696595-8698131	+	0	1	0	0	0	0	0	0	0	0	1	0	0	0	0	0
F39H11.2	tlf-1	I:8697917-8701965	-	0	1	0	0	0	0	0	0	0	0	1	0	0	0	2	0
F39H11.3	cdk-8	I:8702472-8705790	+	1	0	0	0	0	0	0	0	0	1	0	0	0	0	0	0
C36B1.1	cle-1	I:8705681-8724273	-	1	2	0	0	0	0	0	0	0	1	2	0	0	0	0	0
C36B1.4	pas-4	I:8727208-8728528	-	0	0	0	0	0	0	0	0	0	0	0	0	0	0	0	0
C36B1.3	rpb-3	I:8728763-8730064	+	0	0	0	0	0	0	0	0	0	0	0	0	0	0	0	0
C36B1.14	C36B1.14	I:8730148-8730916	+	1	0	0	0	0	0	0	0	0	1	0	0	0	0	0	0
C36B1.13	C36B1.13	I:8730899-8732119	-	0	0	0	0	0	0	0	0	0	0	0	0	0	0	0	0
C36B1.6	C36B1.6	I:8732240-8733430	+	0	0	0	0	0	0	0	0	0	0	0	0	0	0	0	0
C36B1.5	prp-4	I:8733407-8735712	-	0	0	0	0	0	0	0	0	0	0	0	0	0	0	0	0
C36B1.7	dhfr-1	I:8736061-8737029	+	0	0	0	0	0	0	0	0	0	0	0	0	0	0	0	0
C36B1.8	gls-1	I:8737066-8742558	+	2	1	0	0	0	0	0	0	0	2	1	0	0	0	0	0
C36B1.9	C36B1.9	I:8743843-8746919	-	0	1	0	0	0	0	0	0	0	0	1	0	0	0	0	0
C36B1.10	gska-3	I:8749610-8751363	-	0	0	0	0	0	0	0	0	0	0	0	0	0	0	0	0
C36B1.12	imp-1	I:8752228-8755531	+	0	0	0	0	0	0	0	0	0	0	0	0	0	0	0	0
C36B1.11	C36B1.11	I:8755837-8757599	-	0	0	0	0	0	0	0	0	0	0	0	0	0	1	0	0
DY3.8	DY3.8	I:8758145-8758992	-	1	0	0	0	0	0	0	0	0	1	0	0	0	0	0	0
DY3.1	tin-13	I:8759187-8759784	-	0	0	0	0	0	0	0	0	0	0	0	0	0	0	0	0
DY3.2	lmn-1	I:8762982-8765627	+	0	0	0	0	0	0	0	0	0	0	0	0	0	0	0	0
DY3.3	hlh-16	I:8767013-8768022	-	0	0	0	0	0	0	0	0	0	0	0	0	0	0	0	0
DY3.4	trt-1	I:8768319-8771245	+	1	0	0	0	0	0	0	0	0	1	0	0	0	1	0	0
DY3.5	pqn-26	I:8771428-8777505	-	0	1	0	0	0	0	0	0	0	0	1	0	0	0	0	0
DY3.6	mfb-1	I:8779731-8785409	-	1	0	0	0	0	0	0	0	0	1	0	0	0	0	0	0
DY3.7	sup-17	I:8792959-8797287	+	1	1	0	0	0	0	0	0	0	1	1	0	0	0	0	0
F36A2.3	F36A2.3	I:8798777-8801655	+	0	0	0	0	0	0	0	0	0	0	0	0	0	0	0	0
F36A2.2	F36A2.2	I:8801687-8804693	-	0	1	0	0	0	0	0	0	0	0	1	0	0	0	0	0
F36A2.1	cids-2	I:8804796-8808044	-	3	0	0	0	0	0	0	0	0	3	0	0	0	0	0	0
F36A2.8	phip-1	I:8808769-8813294	+	0	0	0	0	0	0	0	0	0	0	0	0	0	0	0	0
F36A2.4	twk-30	I:8808986-8811641	-	0	0	0	0	0	0	0	0	0	0	0	0	0	0	0	0
F36A2.7	F36A2.7	I:8813753-8815190	+	0	0	0	0	0	0	0	0	0	0	0	0	0	0	0	0
F36A2.6	rps-15	I:8815506-8816482	-	0	0	0	0	0	0	0	0	0	0	0	0	0	1	0	0
F36A2.9	F36A2.9	I:8816975-8821353	+	0	0	0	0	0	0	0	0	0	0	0	0	0	0	0	0
F36A2.10	F36A2.10	I:8819405-8820107	-	0	0	0	0	0	0	0	0	0	0	0	0	0	0	0	0
F36A2.11	F36A2.11	I:8822181-8823630	+	0	1	0	0	0	0	0	0	0	0	1	0	0	1	0	0
F36A2.14	F36A2.14	I:8824425-8825616	-	0	0	0	0	0	0	0	0	0	0	0	0	0	0	0	0
F36A2.12	F36A2.12	I:8826159-8826646	-	0	0	0	0	0	0	0	0	0	0	0	0	0	1	0	0
F36A2.13	F36A2.13	I:8828037-8838712	-	2	4	0	0	0	0	0	0	0	2	4	0	0	0	1	0
F29D10.1	F29D10.1	I:8840627-8841156	+	0	0	0	0	0	0	0	0	0	0	0	0	0	0	0	0
F29D10.2	F29D10.2	I:8841763-8842316	+	0	0	0	0	0	0	0	0	0	0	0	0	0	0	0	0
F29D10.3	F29D10.3	I:8842545-8845588	-	1	1	0	0	0	0	0	0	0	1	1	0	0	0	0	0
F29D10.4	hum-1	I:8845800-8851111	-	0	0	0	0	0	0	0	0	0	0	0	0	0	0	0	0
F55H12.6	ztf-26	I:8853681-8861267	-	0	0	0	0	0	0	0	0	0	0	0	0	0	0	0	0
F55H12.7	F55H12.7	I:8863989-8865538	-	0	0	0	0	0	0	0	0	0	0	0	0	0	0	0	0
F55H12.2	F55H12.2	I:8867791-8868293	+	0	0	0	0	0	0	0	0	0	0	0	0	0	2	0	0
F55H12.5	F55H12.5	I:8869708-8871524	+	1	0	0	0	0	0	0	0	0	1	0	0	0	0	0	0
F55H12.1	snf-2	I:8871832-8875246	+	0	0	0	0	0	0	0	0	0	0	0	0	0	0	0	0
F55H12.3	F55H12.3	I:8876365-8893044	+	4	5	0	0	0	0	0	0	0	4	5	0	0	0	0	0
F55H12.4	F55H12.4	I:8893301-8894130	-	0	0	0	0	0	0	0	0	0	0	0	0	0	0	0	0
T08G11.5	unc-29	I:8897604-8901428	-	0	0	0	0	0	0	0	0	0	0	0	0	0	0	1	0
T08G11.4	T08G11.4	I:8902739-8905440	-	1	0	0	0	0	0	0	0	0	1	0	0	0	0	0	0
T08G11.1	T08G11.1	I:8905632-8916800	-	1	3	0	0	0	0	0	0	0	1	3	0	0	0	0	0
T08G11.2	T08G11.2	I:8919322-8920509	-	0	2	0	0	0	0	0	0	0	0	2	0	0	0	0	0
T08G11.3	T08G11.3	I:8921183-8925320	+	0	1	0	0	0	0	0	0	0	0	1	0	0	0	0	0
F53B6.1	tsp-15	I:8928741-8931070	+	0	1	0	0	0	0	0	0	0	0	1	0	0	0	0	0
F53B6.2	madd-4	I:8931028-8942280	-	0	0	0	0	0	0	0	0	0	0	0	0	0	1	0	0
F53B6.9	fip-6	I:8945466-8946193	-	1	0	0	0	0	0	0	0	0	1	0	0	0	1	0	0
F53B6.8	fipr-26	I:8946701-8947190	-	0	0	0	0	0	0	0	0	0	0	0	0	0	0	0	0
F53B6.4	F53B6.4	I:8947327-8948704	-	0	2	0	0	0	0	0	0	0	0	2	0	0	0	0	0
F53B6.7	F53B6.7	I:8948771-8954387	+	0	0	0	0	0	0	0	0	0	0	0	0	0	0	0	0
F53B6.5	F53B6.5	I:8950441-8951046	+	0	1	0	0	0	0	0	0	0	0	1	0	0	0	0	0
F53B6.6	cutl-7	I:8954552-8957475	-	2	1	0	0	0	0	0	0	0	2	1	0	0	0	0	0
F32H2.11	F32H2.11	I:8958054-8960882	-	0	0	0	0	0	0	0	0	0	0	0	0	0	0	0	0
F32H2.1	gei-11	I:8962315-8966123	+	2	0	0	0	0	0	0	0	0	2	0	0	0	0	1	0
F32H2.2	mdt-31	I:8966288-8966997	+	0	0	0	0	0	0	0	0	0	0	0	0	0	0	0	0
F32H2.3	spd-2	I:8966968-8970121	-	0	0	0	0	0	0	0	0	0	0	0	0	0	0	0	0
F32H2.10	F32H2.10	I:8970308-8971024	+	0	1	0	0	0	0	0	0	0	0	1	0	0	0	0	0
F32H2.4	thoc-3	I:8971130-8973035	+	0	0	0	0	0	0	0	0	0	0	0	0	0	0	1	0
F32H2.12	F32H2.12	I:8973059-8974568	-	0	0	0	0	0	0	0	0	0	0	0	0	0	0	0	0
F32H2.5	fasn-1	I:8975377-8986515	-	1	1	0	0	0	0	0	0	0	1	1	0	0	0	0	0
F32H2.8	F32H2.8	I:8990811-8993454	+	0	0	0	0	0	0	0	0	0	0	0	0	0	0	0	0
F32H2.9	tba-6	I:8993995-8998753	+	0	0	0	0	0	0	0	0	0	0	0	0	0	0	1	0
F32H2.7	F32H2.7	I:8995571-8997283	-	0	1	0	0	0	0	0	0	0	0	1	0	0	0	0	0
F32H2.6	F32H2.6	I:8998548-8999557	-	0	3	0	0	0	1	0	0	0	0	3	0	0	0	0	0
F36F2.7	F36F2.7	I:9000090-9001683	-	0	0	0	0	0	0	0	0	0	0	0	0	0	0	0	0
F36F2.4	syx-7	I:9001904-9003958	-	0	1	0	0	0	0	0	0	0	0	1	0	0	0	1	0
F36F2.6	fcp-1	I:9004556-9008701	-	0	1	0	0	0	0	0	0	0	0	1	0	0	0	0	0
F36F2.3	tag-214	I:9009047-9013878	-	3	1	0	0	0	0	0	0	0	3	1	0	0	0	0	0
F36F2.8	F36F2.8	I:9015309-9015778	-	0	0	0	0	0	0	0	0	0	0	0	0	0	0	0	0
F36F2.2	F36F2.2	I:9016790-9017987	+	0	0	0	0	0	0	0	0	0	0	0	0	0	0	0	0
F36F2.1	F36F2.1	I:9018718-9020277	+	0	0	0	0	0	0	0	0	0	0	0	0	0	0	0	0
F36F2.5	tax-2	I:9020938-9025546	+	0	0	0	0	0	0	0	0	0	0	0	0	0	0	0	0
C31H5.1	C31H5.1	I:9025772-9031225	+	0	1	0	0	0	0	0	0	0	0	1	0	0	0	0	0
C31H5.3	acr-19	I:9031267-9036688	-	0	0	0	0	0	0	0	0	0	0	0	0	0	0	0	0
C31H5.7	C31H5.7	I:9041367-9041996	+	0	0	0	0	0	0	0	0	0	0	0	0	0	0	0	0
C31H5.4	C31H5.4	I:9042267-9042592	-	0	0	0	0	0	0	0	0	0	0	0	0	0	0	0	0
C31H5.6	C31H5.6	I:9043312-9046882	-	0	0	0	0	0	0	0	0	0	0	0	0	0	2	0	0
C31H5.5	C31H5.5	I:9048184-9049325	-	0	0	0	0	0	0	0	0	0	0	0	0	0	0	0	0
W06D4.1	hgo-1	I:9049452-9055439	-	0	0	0	0	0	0	0	0	0	0	0	0	0	0	0	0
W06D4.2	W06D4.2	I:9056287-9057815	+	0	0	0	0	0	0	0	0	0	0	0	0	0	0	0	0
W06D4.3	W06D4.3	I:9058882-9060447	+	1	2	0	0	0	0	0	0	0	1	1	0	0	0	0	0
W06D4.4	prmt-7	I:9060477-9063154	-	1	1	0	0	0	0	0	0	0	1	1	0	0	0	0	0
W06D4.5	snx-3	I:9063708-9064391	-	0	0	0	0	0	0	0	0	0	0	0	0	0	0	0	0
W06D4.6	rad-54	I:9065080-9070279	+	2	1	0	0	0	0	0	0	0	2	1	0	0	0	0	0
T06D10.1	rsbp-1	I:9070392-9075070	-	0	0	0	0	0	0	0	0	0	0	0	0	0	2	0	0
T06D10.2	T06D10.2	I:9077559-9080017	-	0	1	0	0	0	0	0	0	0	0	1	0	0	0	1	0
T06D10.3	T06D10.3	I:9085344-9085848	-	0	0	0	0	0	0	0	0	0	0	0	0	0	0	0	0
W10D5.1	mef-2	I:9095950-9100179	+	1	0	0	0	0	0	0	0	0	1	0	0	0	0	1	0
W10D5.3	gei-17	I:9100847-9107932	-	0	0	0	0	0	0	0	0	0	0	0	0	0	0	1	0
W10D5.2	nduf-7	I:9108166-9110911	-	0	0	0	0	0	0	0	0	0	0	0	0	0	1	1	0
ZK858.1	gld-4	I:9118108-9121754	+	3	0	0	0	0	0	0	0	0	3	0	0	0	0	0	0
ZK858.2	ZK858.2	I:9123171-9124452	-	0	0	0	0	0	0	0	0	0	0	0	0	0	0	0	0
ZK858.8	ZK858.8	I:9124686-9126079	+	0	0	0	0	0	0	0	0	0	0	0	0	0	0	0	0
ZK858.3	clec-91	I:9126130-9127065	-	0	0	0	0	0	0	0	0	0	0	0	0	0	0	1	0
ZK858.4	mel-26	I:9132531-9135742	+	0	0	0	0	0	0	0	0	0	0	0	0	0	0	1	0
ZK858.5	ZK858.5	I:9135757-9138349	-	0	1	0	0	0	0	0	0	0	0	1	0	0	0	0	0
ZK858.6	ZK858.6	I:9138260-9145625	-	0	1	0	0	0	0	0	0	0	0	1	0	0	0	0	0
ZK858.7	ZK858.7	I:9141922-9144362	-	0	1	0	0	0	0	0	0	0	0	1	0	0	0	0	0
H32K16.1	H32K16.1	I:9149710-9153068	+	1	0	0	0	0	0	0	0	0	1	0	0	0	0	0	0
H32K16.2	H32K16.2	I:9154182-9154723	-	0	0	0	0	0	0	0	0	0	0	0	0	0	0	1	0
F25H5.7	F25H5.7	I:9155532-9157404	+	2	2	0	0	0	0	0	0	0	2	2	0	0	0	0	0
F25H5.10	F25H5.10	I:9158794-9158979	+	0	0	0	0	0	0	0	0	0	0	0	0	0	0	0	0
F25H5.6	mrpl-54	I:9159008-9159750	-	0	0	0	0	0	0	0	0	0	0	0	0	0	0	1	0
F25H5.5	F25H5.5	I:9159881-9163254	-	0	2	0	0	0	0	0	0	0	0	2	0	0	0	0	0
F25H5.4	eef-2	I:9163524-9166945	+	2	0	0	0	0	0	0	0	0	2	0	0	0	0	0	0
F25H5.3	pyk-1	I:9168417-9177490	+	3	1	0	0	0	0	0	0	0	3	1	0	0	0	0	0
F25H5.8	F25H5.8	I:9177551-9178772	-	1	0	0	0	0	0	0	0	0	1	0	0	0	1	0	0
F25H5.2	F25H5.2	I:9179966-9180996	-	0	0	0	0	0	0	0	0	0	0	0	0	0	0	0	0
F25H5.1	lim-9	I:9182409-9210332	-	1	0	0	0	0	0	0	0	0	1	0	0	0	0	1	1
C45G3.4	C45G3.4	I:9217550-9220721	-	0	0	0	0	0	0	0	0	0	0	0	0	0	0	0	0
C45G3.1	aspm-1	I:9221819-9226379	-	0	1	0	0	0	0	0	0	0	0	1	0	0	0	0	0
C45G3.3	C45G3.3	I:9226936-9228154	+	0	0	0	0	0	0	0	0	0	0	0	0	0	0	0	0
C45G3.5	gip-2	I:9228156-9232090	+	0	0	0	0	0	0	0	0	0	0	0	0	0	0	1	0
VF36H2L.1	aph-1	I:9232060-9233555	-	0	0	0	0	0	0	0	0	0	0	0	0	0	0	0	0
F36H2.1	tat-5	I:9234164-9245919	-	0	0	0	0	0	0	0	0	0	0	0	0	0	0	3	0
F36H2.2	F36H2.2	I:9246018-9249376	-	0	2	0	0	0	0	0	0	0	0	1	0	0	0	0	0
F36H2.4	F36H2.4	I:9249534-9250481	-	0	0	0	0	0	0	0	0	0	0	0	0	0	0	0	0
F36H2.6	F36H2.6	I:9250637-9251821	+	0	0	0	0	0	1	1	0	0	0	0	0	0	0	0	0
F36H2.5	F36H2.5	I:9251843-9254352	-	0	1	0	0	0	0	0	0	0	0	1	0	0	0	0	0
F36H2.3	F36H2.3	I:9254506-9261633	-	0	0	0	0	0	0	0	0	0	0	0	0	0	0	0	0
F14B4.1	F14B4.1	I:9265944-9270912	-	0	0	0	0	0	0	0	0	0	0	0	0	0	0	0	0
F14B4.2	F14B4.2	I:9271436-9278681	-	0	1	0	0	0	0	0	0	0	0	1	0	0	0	0	0
F14B4.3	F14B4.3	I:9280954-9286569	-	0	3	0	0	0	0	0	0	0	0	3	0	0	0	0	0
F26H9.1	prom-1	I:9287439-9290144	+	0	0	0	0	0	0	0	0	0	0	0	0	0	0	1	0
F26H9.2	F26H9.2	I:9289736-9293999	-	0	0	0	0	0	0	0	0	0	0	0	0	0	0	0	0
F26H9.4	F26H9.4	I:9305742-9306838	-	0	0	0	0	0	0	0	0	0	0	0	0	0	0	0	0
F26H9.6	rab-5	I:9308429-9310213	+	0	0	0	0	0	0	0	0	0	0	0	0	0	0	0	0
F26H9.7	uev-3	I:9310321-9313273	+	0	2	0	0	0	0	0	0	0	0	2	0	0	0	0	0
F26H9.5	F26H9.5	I:9312636-9314480	-	0	0	0	0	0	0	0	0	0	0	0	0	0	0	0	0
F26H9.8	uggt-2	I:9317728-9327204	+	0	1	0	0	0	0	0	0	0	0	1	0	0	0	0	0
C12C8.1	hsp-70	I:9320353-9322503	-	0	0	0	0	0	0	0	0	0	0	0	0	0	0	0	0
C12C8.2	cbl-1	I:9327849-9330922	+	0	1	0	0	0	0	0	0	0	0	1	0	0	0	0	0
C12C8.3	lin-41	I:9335764-9342488	-	1	0	0	0	0	0	0	0	0	1	0	0	0	0	1	0
M04C9.2	M04C9.2	I:9344716-9349550	-	0	1	0	0	0	0	0	0	0	0	1	0	0	0	0	0
M04C9.1	M04C9.1	I:9350266-9352692	-	0	0	0	0	0	0	0	0	0	0	0	0	0	0	1	0
M04C9.3	M04C9.3	I:9352873-9354533	-	0	2	0	0	0	0	0	0	0	0	2	0	0	0	0	0
M04C9.4	M04C9.4	I:9355064-9357071	-	1	1	0	0	0	0	0	0	0	1	1	0	0	0	0	0
M04C9.5	dyf-5	I:9359065-9364172	+	0	0	0	0	0	0	0	0	0	0	0	0	0	0	0	0
F16A11.3	ppfr-1	I:9364167-9390086	-	2	1	0	0	0	0	0	0	0	2	1	0	0	0	0	0
F16A11.2	F16A11.2	I:9390827-9393087	-	0	0	0	0	0	0	0	0	0	0	0	0	0	0	0	0
F16A11.1	F16A11.1	I:9393937-9404017	-	1	0	0	0	0	0	0	0	0	1	0	0	0	0	0	0
C17E4.1	C17E4.1	I:9408349-9410087	-	0	1	0	0	0	0	0	0	0	0	1	0	0	0	0	0
C17E4.19	C17E4.19	I:9410607-9411372	+	0	1	0	0	0	0	0	0	0	0	1	0	0	0	0	0
C17E4.2	C17E4.2	I:9412307-9413216	+	0	1	0	0	0	0	0	0	0	0	1	0	0	0	0	0
C17E4.20	C17E4.20	I:9414449-9416695	+	0	0	0	0	0	0	0	0	0	0	0	0	0	0	1	0
C17E4.3	C17E4.3	I:9416696-9418869	-	0	0	0	0	0	0	0	0	0	0	0	0	0	0	0	0
C17E4.4	C17E4.4	I:9419416-9419991	+	0	0	0	0	0	0	0	0	0	0	0	0	0	0	0	0
C17E4.11	C17E4.11	I:9419966-9420808	-	0	0	0	0	0	0	0	0	0	0	0	0	0	0	1	0
C17E4.5	pabp-2	I:9420899-9421987	-	0	0	0	0	0	0	0	0	0	0	0	0	0	0	0	0
C17E4.6	C17E4.6	I:9422549-9431105	+	0	0	0	0	0	0	0	0	0	0	0	0	0	0	0	0
C17E4.9	nkb-1	I:9431240-9433804	+	0	0	0	0	0	0	0	0	0	0	0	0	0	0	0	0
C17E4.10	C17E4.10	I:9435370-9441022	+	0	1	0	0	0	0	0	0	0	0	1	0	0	0	0	0
F46A9.6	mec-8	I:9441007-9450724	-	0	0	0	0	0	0	0	0	0	0	0	0	0	0	0	0
F46A9.1	F46A9.1	I:9457449-9458840	+	0	0	0	0	0	0	0	0	0	0	0	0	0	1	0	0
F46A9.2	F46A9.2	I:9459280-9460539	+	0	1	0	0	0	0	1	0	0	0	1	0	0	0	0	0
F46A9.3	twk-29	I:9463753-9468909	+	0	1	0	0	0	0	0	0	0	0	1	0	0	0	0	0
F46A9.4	skr-2	I:9469696-9470629	+	0	0	0	0	0	0	0	0	0	0	0	0	0	0	0	0
F46A9.5	skr-1	I:9471333-9472634	+	0	0	0	0	0	0	0	0	0	0	0	0	0	0	0	0
F30A10.1	calm-1	I:9472634-9474786	-	0	0	0	0	0	0	0	0	0	0	0	0	0	0	0	0
F30A10.14	F30A10.14	I:9476597-9477081	+	0	0	0	0	0	0	0	0	0	0	0	0	0	0	0	0
F30A10.11	F30A10.11	I:9477470-9478090	+	0	0	0	0	0	0	0	0	0	0	0	0	0	0	0	0
F30A10.13	F30A10.13	I:9478459-9479083	-	0	0	0	0	0	0	0	0	0	0	0	0	0	0	0	0
F30A10.2	F30A10.2	I:9479100-9480670	-	0	0	0	0	0	0	0	0	0	0	0	0	0	0	0	0
F30A10.12	F30A10.12	I:9481589-9482270	+	0	2	0	0	0	0	0	0	0	0	2	0	0	0	0	0
F30A10.15	F30A10.15	I:9482777-9483509	+	0	0	0	0	0	0	0	0	0	0	0	0	0	0	0	0
F30A10.4	F30A10.4	I:9483802-9486532	+	0	1	0	0	0	0	0	0	0	0	1	0	0	0	0	0
F30A10.5	stl-1	I:9486632-9488168	-	0	0	0	0	0	0	0	0	0	0	0	0	0	0	0	0
F30A10.6	sac-1	I:9488480-9492615	+	1	1	0	0	0	0	0	0	0	1	1	0	0	0	0	0
F30A10.3	F30A10.3	I:9492622-9494581	-	0	0	0	0	0	0	0	0	0	0	0	0	0	0	0	0
F30A10.8	stn-1	I:9501260-9505156	+	0	0	0	0	0	0	0	0	0	0	0	0	0	0	0	0
F30A10.9	F30A10.9	I:9504558-9505762	-	0	0	0	0	0	0	0	0	0	0	0	0	0	0	0	0
F30A10.10	usp-48	I:9506545-9511177	+	0	0	0	0	0	0	0	0	0	0	0	0	0	0	0	0
C41G7.1	smn-1	I:9511182-9512131	-	0	0	0	0	0	0	0	0	0	0	0	0	0	0	0	0
C41G7.2	klp-16	I:9512444-9514747	+	2	1	0	0	0	0	0	0	0	2	1	0	0	0	0	0
C41G7.9	C41G7.9	I:9514993-9516768	-	0	0	0	0	0	0	0	0	0	0	0	0	0	0	0	0
C41G7.3	C41G7.3	I:9517015-9518726	-	0	1	0	0	0	0	0	0	0	0	1	0	0	0	0	0
C41G7.4	set-32	I:9519234-9521265	+	0	1	0	0	0	0	0	0	0	0	1	0	0	0	0	0
C41G7.5	ahr-1	I:9522570-9531122	+	2	0	0	0	0	0	0	0	0	2	0	0	0	0	0	0
C41G7.6	C41G7.6	I:9526532-9527432	-	0	2	0	0	0	0	0	0	0	0	2	0	0	0	0	0
C41G7.8	C41G7.8	I:9530808-9532823	-	0	0	0	0	0	0	0	0	0	0	0	0	0	0	0	0
C41G7.7	C41G7.7	I:9533572-9536263	-	0	0	0	0	0	0	0	0	0	0	0	0	0	0	0	0
C41G7.15	C41G7.15	I:9533794-9534302	+	0	1	0	0	0	0	0	0	0	0	1	0	0	0	0	0
C36F7.1	irx-1	I:9536480-9540960	-	1	0	0	0	0	0	0	0	0	1	0	0	0	0	0	0
C36F7.2	C36F7.2	I:9544740-9558088	+	0	0	0	0	0	0	0	0	0	0	0	0	0	1	0	0
C36F7.4	rig-5	I:9565386-9574369	-	0	1	0	0	0	0	0	0	0	0	1	0	0	0	0	0
C36F7.5	C36F7.5	I:9574751-9576016	-	2	1	0	0	0	0	0	0	0	2	1	0	0	0	0	0
F42H11.1	F42H11.1	I:9576349-9577899	+	0	0	0	0	0	0	0	0	0	0	0	0	0	0	0	0
F42H11.2	lem-3	I:9578516-9581265	-	0	0	0	0	0	0	0	0	0	0	0	0	0	0	0	0
K07A1.17	K07A1.17	I:9581777-9582577	-	1	0	0	0	0	0	0	0	0	1	0	0	0	0	0	0
K07A1.1	K07A1.1	I:9582673-9583513	-	0	2	0	0	0	0	0	0	0	0	2	0	0	1	0	0
K07A1.13	K07A1.13	I:9583867-9584777	-	0	0	0	0	0	0	0	0	0	0	0	0	0	0	0	0
K07A1.2	dut-1	I:9585309-9587198	+	2	3	0	0	0	0	0	0	0	2	3	0	0	0	1	0
K07A1.3	K07A1.3	I:9587192-9588120	-	0	0	0	0	0	0	0	0	0	0	0	0	0	0	0	0
K07A1.4	K07A1.4	I:9588653-9589923	-	0	0	0	0	0	0	0	0	0	0	0	0	0	0	0	0
K07A1.5	K07A1.5	I:9590587-9591817	+	0	0	0	0	0	0	0	0	0	0	0	0	0	0	0	0
K07A1.6	K07A1.6	I:9591972-9593094	-	1	0	0	0	0	0	0	0	0	1	0	0	0	0	0	0
K07A1.7	cri-1	I:9595661-9598355	-	0	1	0	0	0	0	0	0	0	0	1	0	0	0	0	0
K07A1.20	K07A1.20	I:9600437-9601007	-	0	0	0	0	0	0	0	0	0	0	0	0	0	0	0	0
K07A1.16	aqp-9	I:9605923-9608929	+	0	2	0	0	0	0	0	0	0	0	2	0	0	1	0	0
K07A1.15	K07A1.15	I:9608918-9609697	-	1	0	0	0	0	0	0	0	0	1	0	0	0	0	0	0
K07A1.8	ile-1	I:9609494-9611590	-	4	0	0	0	0	0	1	0	0	4	0	0	0	0	0	0
K07A1.9	K07A1.9	I:9611809-9615074	-	0	0	0	0	0	0	0	0	0	0	0	0	0	0	0	0
K07A1.10	K07A1.10	I:9615188-9616346	-	0	0	0	0	0	0	0	0	0	0	0	0	0	0	2	0
K07A1.11	rba-1	I:9616500-9618101	-	0	0	0	0	0	0	0	0	0	0	0	0	0	0	0	0
K07A1.12	lin-53	I:9618193-9619754	-	1	0	0	0	0	0	0	0	0	1	0	0	0	0	1	0
T05F1.1	nra-2	I:9620223-9622364	+	1	1	0	0	0	0	0	0	0	1	1	0	0	0	0	0
T05F1.2	T05F1.2	I:9622540-9624717	+	1	1	0	0	0	0	0	0	0	1	1	0	0	1	0	0
T05F1.3	rps-19	I:9625048-9625998	-	1	0	0	0	0	0	0	0	0	1	0	0	0	0	0	0
T05F1.6	hsr-9	I:9626252-9630839	+	2	3	0	0	0	0	0	0	0	1	3	0	0	0	0	0
T05F1.4	T05F1.4	I:9631378-9632725	+	1	0	0	0	0	0	0	0	0	1	0	0	0	0	0	0
T05F1.5	T05F1.5	I:9633170-9635928	-	0	2	0	0	0	1	0	0	0	0	2	0	0	0	0	0
T05F1.7	T05F1.7	I:9638877-9641727	-	1	2	0	0	0	0	0	0	0	1	2	0	0	0	0	0
T05F1.8	T05F1.8	I:9642335-9643785	+	2	4	0	0	0	0	0	0	0	2	4	0	0	0	0	0
T05F1.15	T05F1.15	I:9644396-9644763	-	0	0	0	0	0	0	0	0	0	0	0	0	0	0	0	0
T05F1.9	T05F1.9	I:9645690-9647596	+	1	1	0	0	0	0	0	0	0	1	1	0	0	0	0	0
T05F1.10	dhs-4	I:9647594-9649209	-	1	0	0	0	0	0	0	0	0	1	0	0	0	0	0	0
T05F1.13	T05F1.13	I:9650514-9652805	+	1	5	0	0	0	0	0	0	0	1	5	0	0	0	0	0
T05F1.11	T05F1.11	I:9653092-9656291	+	0	4	0	0	0	0	0	0	0	0	4	0	0	0	1	0
C03D6.6	lab-1	I:9657049-9657841	-	1	1	0	0	0	0	0	0	0	1	1	0	0	0	1	0
C03D6.5	asfl-1	I:9658265-9660064	+	1	2	0	0	0	0	0	0	0	1	2	0	0	0	0	0
C03D6.4	npp-14	I:9660166-9665135	-	2	7	0	0	0	0	0	0	0	2	7	0	0	1	0	0
C03D6.3	cel-1	I:9665246-9668655	+	2	0	0	0	0	0	0	0	0	2	0	0	0	0	0	0
C03D6.1	C03D6.1	I:9668621-9670706	-	0	0	0	0	0	0	0	0	0	0	0	0	0	0	0	0
C03D6.8	rpl-24.2	I:9669404-9670132	+	0	0	0	0	0	0	0	0	0	0	0	0	0	0	0	0
C04F12.1	C04F12.1	I:9673658-9678544	-	2	3	0	0	0	0	0	0	0	2	3	0	0	0	1	0
C04F12.3	ikb-1	I:9685473-9688639	+	1	0	0	0	0	0	0	0	0	1	0	0	0	0	0	0
C04F12.4	rpl-14	I:9689176-9690118	+	0	0	0	0	0	0	0	0	0	0	0	0	0	0	0	0
C04F12.5	C04F12.5	I:9690089-9690548	-	0	0	0	0	0	0	0	0	0	0	0	0	0	0	0	0
C04F12.6	C04F12.6	I:9692651-9693772	-	0	2	0	0	0	0	0	0	0	0	2	0	0	0	0	0
C04F12.12	C04F12.12	I:9694613-9695203	-	0	1	0	0	0	0	0	0	0	0	1	0	0	4	0	0
C04F12.7	C04F12.7	I:9695699-9696753	-	0	0	0	0	0	0	0	0	0	0	0	0	0	0	0	0
C04F12.8	C04F12.8	I:9697585-9699546	-	0	1	0	0	0	0	0	0	0	0	1	0	0	0	0	0
C04F12.16	C04F12.16	I:9704943-9705284	+	0	0	0	0	1	0	0	0	0	0	0	0	0	0	0	0
C04F12.9	rnh-1.3	I:9710079-9710758	-	0	1	0	0	0	0	0	0	0	0	1	0	0	0	0	0
C04F12.10	fce-1	I:9711058-9712757	-	1	1	0	0	0	0	0	0	0	1	1	0	0	0	0	0
C16C2.4	C16C2.4	I:9712814-9715223	-	0	0	0	0	0	0	0	0	0	0	0	0	0	0	1	0
C16C2.3	ocrl-1	I:9715313-9728099	-	0	1	0	0	0	0	0	0	0	0	1	0	0	0	0	0
C16C2.2	eat-16	I:9722541-9725602	+	0	0	0	0	0	0	0	0	0	0	0	0	0	0	0	0
C16C2.1	ceh-5	I:9727195-9728012	+	0	0	0	0	0	0	0	0	0	0	0	0	0	1	0	0
K02A11.1	gfi-2	I:9737807-9744113	+	0	0	0	0	0	0	0	0	0	0	0	0	0	0	1	0
K02A11.2	K02A11.2	I:9744233-9745959	+	1	0	0	0	0	0	0	0	0	1	0	0	0	0	0	0
K02A11.3	K02A11.3	I:9745958-9747945	-	2	0	0	0	0	0	0	0	0	2	0	0	0	0	0	0
K02A11.4	K02A11.4	I:9748285-9749933	-	0	0	0	0	0	0	0	0	0	0	0	0	0	0	0	0
F26E4.1	sur-6	I:9754111-9757889	+	0	0	0	0	0	0	0	0	0	0	0	0	0	0	0	0
F26E4.2	F26E4.2	I:9757870-9760809	-	0	1	0	0	0	0	0	0	0	0	1	0	0	0	0	0
F26E4.3	F26E4.3	I:9762395-9767821	-	0	0	0	0	0	0	0	0	0	0	0	0	0	0	0	0
F26E4.5	F26E4.5	I:9768875-9771057	-	0	1	0	0	0	0	0	0	0	0	1	0	0	0	0	0
F26E4.4	F26E4.4	I:9771054-9772558	-	2	1	0	0	0	0	0	0	0	2	1	0	0	1	0	0
F26E4.6	F26E4.6	I:9773161-9774007	+	0	0	0	0	0	0	0	0	0	0	0	0	0	0	0	0
F26E4.7	F26E4.7	I:9774198-9779532	+	0	0	0	0	0	0	0	0	0	0	0	0	0	0	0	0
F26E4.12	F26E4.12	I:9780340-9781407	+	1	0	0	0	0	0	0	0	0	1	0	0	0	0	1	0
F26E4.10	drsh-1	I:9781349-9785713	-	2	0	0	0	0	0	0	0	0	2	0	0	0	0	0	0
F26E4.8	tba-1	I:9785769-9787615	-	1	0	0	0	0	0	0	0	0	1	0	0	0	0	0	0
F26E4.9	cco-1	I:9788740-9789956	+	0	0	0	0	0	0	0	0	0	0	0	0	0	0	0	0
F26E4.11	hrdl-1	I:9793747-9796668	+	1	0	0	0	0	0	0	0	0	1	0	0	0	0	0	0
F35C12.2	ncx-4	I:9808895-9813066	+	1	1	0	0	0	0	0	0	0	1	1	0	0	0	0	0
F35C12.3	F35C12.3	I:9813031-9823439	-	0	1	0	0	0	0	0	0	0	0	1	0	0	0	0	0
Y67A6A.1	Y67A6A.1	I:9829750-9830569	-	1	1	0	0	0	0	0	0	0	1	1	0	0	1	0	0
Y67A6A.2	nhr-62	I:9839589-9844801	+	2	1	0	0	0	0	0	0	0	2	1	0	0	0	1	0
K10C3.3	zig-1	I:9847398-9850071	+	0	0	0	0	0	0	0	0	0	0	0	0	0	0	0	0
K10C3.2	ensa-1	I:9850011-9851784	-	0	0	0	0	0	0	0	0	0	0	0	0	0	0	0	0
K10C3.4	K10C3.4	I:9860494-9862394	+	1	1	0	0	0	0	0	0	0	1	1	0	0	0	0	0
K10C3.5	K10C3.5	I:9863579-9869091	+	3	1	0	0	0	0	0	0	0	3	1	0	0	0	1	0
K10C3.6	nhr-49	I:9869654-9874667	+	1	1	0	0	0	0	0	0	0	1	1	0	0	1	0	0
T23H4.1	inx-20	I:9874689-9879110	+	1	1	0	0	0	0	0	0	0	1	1	0	0	0	0	0
T23H4.2	nhr-69	I:9879180-9881495	-	0	0	0	0	0	0	0	0	0	0	0	0	0	0	0	0
T23H4.3	nas-5	I:9886191-9888207	+	0	0	0	0	0	0	0	0	0	0	0	0	0	0	0	0
F52F12.1	oct-1	I:9888348-9892214	-	2	1	0	0	0	0	0	0	0	2	1	0	0	0	0	0
F52F12.2	col-64	I:9893689-9895587	-	1	1	0	0	0	0	0	0	0	1	1	0	0	0	0	0
F52F12.3	mom-4	I:9895683-9900810	-	2	1	0	0	0	0	0	0	0	2	1	0	0	0	3	0
F52F12.4	lsl-1	I:9901270-9902926	+	0	0	0	0	0	0	0	0	0	0	0	0	0	0	0	0
F52F12.6	ztf-11	I:9904294-9910536	-	0	0	0	0	0	0	0	0	0	0	0	0	0	0	0	0
F52F12.5	F52F12.5	I:9921202-9921929	-	0	0	0	0	0	0	0	0	0	0	0	0	0	0	0	0
F52F12.8	F52F12.8	I:9923627-9924275	+	0	0	0	0	0	0	0	0	0	0	0	0	0	1	0	0
F52F12.9	F52F12.9	I:9925969-9929023	+	1	0	0	0	0	0	0	0	0	1	0	0	0	0	0	0
F52F12.7	F52F12.7	I:9928970-9930884	+	0	0	0	0	0	0	0	0	0	0	0	0	0	0	0	0
Y106G6A.4	Y106G6A.4	I:9930968-9931871	+	0	0	0	0	0	0	0	0	0	0	0	0	0	0	0	0
Y106G6A.2	epg-8	I:9931857-9934240	-	1	0	0	0	0	0	0	0	0	1	0	0	0	0	0	0
Y106G6A.5	Y106G6A.5	I:9934623-9936015	-	0	0	0	0	0	0	0	0	0	0	0	0	0	0	0	0
Y106G6A.1	Y106G6A.1	I:9936116-9938291	-	0	0	0	0	0	0	0	0	0	0	0	0	0	0	0	0
T24D1.1	sqv-5	I:9947796-9953341	+	0	0	0	0	0	0	0	0	0	0	0	0	0	1	3	0
T24D1.2	T24D1.2	I:9953397-9955865	-	0	4	0	0	0	0	0	0	0	0	3	0	0	0	0	0
T24D1.5	T24D1.5	I:9956142-9958349	-	1	0	0	0	0	0	0	0	0	1	0	0	0	0	0	0
T24D1.3	T24D1.3	I:9958771-9960145	-	1	0	0	0	0	0	0	0	0	1	0	0	0	0	0	0
T24D1.4	tag-179	I:9960360-9961963	-	0	2	0	0	0	0	0	0	0	0	2	0	0	0	0	0
T23D8.1	mom-5	I:9965578-9969403	+	0	0	0	0	0	0	0	0	0	0	0	0	0	0	0	0
T23D8.2	tsp-7	I:9969606-9973149	-	0	0	0	0	0	0	0	0	0	0	0	0	0	0	0	0
T23D8.3	T23D8.3	I:9973108-9976307	-	0	0	0	0	0	0	0	0	0	0	0	0	0	0	0	0
T23D8.4	eif-3.C	I:9976420-9979659	-	0	0	0	0	0	0	0	0	0	0	0	0	0	0	1	0
T23D8.9	sys-1	I:9980156-9984815	-	0	0	0	0	0	0	0	0	0	0	0	0	0	0	1	0
T23D8.5	his-67	I:9988336-9988786	-	0	0	0	0	0	0	0	0	0	0	0	0	0	0	0	0
T23D8.6	his-68	I:9989091-9989605	+	0	0	0	0	0	0	0	0	0	0	0	0	0	0	0	0
T23D8.7	hpo-24	I:9989790-9994005	+	1	0	0	0	0	0	0	0	0	1	0	0	0	0	0	0
T23D8.8	cfi-1	I:9994721-9999918	-	0	1	0	0	0	0	0	0	0	0	1	0	0	0	0	0
C03C11.1	C03C11.1	I:10014721-10015487	+	0	0	0	0	0	0	0	0	0	0	0	0	0	0	0	0
C03C11.2	fog-3	I:10016768-10018105	+	1	0	0	0	0	0	0	0	0	1	0	0	0	0	1	0
F10G8.2	F10G8.2	I:10021692-10022818	-	0	0	0	0	0	0	0	0	0	0	0	0	0	0	0	0
F10G8.4	eak-6	I:10023800-10025821	+	0	0	0	0	0	0	0	0	0	0	0	0	0	0	0	0
F10G8.3	rae-1	I:10026178-10030049	+	0	0	0	0	0	0	0	0	0	0	0	0	0	1	0	0
F10G8.7	ercc-1	I:10030162-10046749	+	0	0	0	0	0	0	0	0	0	0	0	0	0	0	0	0
F10G8.5	ncs-2	I:10033532-10034813	-	0	0	0	0	0	0	0	0	0	0	0	0	0	0	0	0
F10G8.6	F10G8.6	I:10046429-10048017	+	1	0	0	0	0	0	0	0	0	1	0	0	0	0	0	0
F10G8.9	F10G8.9	I:10047995-10050706	+	0	0	0	0	0	0	0	0	0	0	0	0	0	0	0	0
F10G8.8	F10G8.8	I:10050682-10062017	-	0	0	0	0	0	0	0	0	0	0	0	0	0	0	0	0
B0379.2	B0379.2	I:10070912-10071819	-	0	1	0	0	0	0	0	0	0	0	1	0	0	0	0	0
B0379.7	B0379.7	I:10072571-10074376	-	0	1	0	0	0	0	0	0	0	0	1	0	0	0	0	0
B0379.1	B0379.1	I:10074958-10077739	+	0	0	0	0	0	0	0	0	0	0	0	0	0	0	0	0
B0379.3	mut-16	I:10080141-10086280	+	0	1	0	0	0	0	0	0	0	0	1	0	0	0	0	0
B0379.4	scpl-1	I:10086381-10102001	-	0	0	0	0	0	0	0	0	0	0	0	0	0	0	0	0
B0379.6	B0379.6	I:10097306-10097766	+	0	0	0	0	0	0	0	0	0	0	0	0	0	0	0	0
Y106G6D.1	Y106G6D.1	I:10107382-10108989	-	0	0	0	0	0	0	0	0	0	0	0	0	0	0	1	0
Y106G6D.2	Y106G6D.2	I:10110844-10111840	+	0	0	0	0	0	0	0	0	0	0	0	0	0	1	0	0
Y106G6D.3	Y106G6D.3	I:10112073-10114188	-	0	1	0	0	0	1	0	0	0	0	1	0	0	0	0	0
Y106G6D.4	Y106G6D.4	I:10114782-10116576	+	0	0	0	0	0	0	0	0	0	0	0	0	0	0	0	0
Y106G6D.8	Y106G6D.8	I:10117051-10118130	+	0	0	0	0	0	0	0	0	0	0	0	0	0	0	0	0
Y106G6D.6	Y106G6D.6	I:10118070-10119948	-	0	0	0	0	0	0	0	0	0	0	0	0	0	0	0	0
Y106G6D.7	Y106G6D.7	I:10122461-10130206	+	0	0	0	0	0	0	0	0	0	0	0	0	0	1	0	0
F16C3.1	F16C3.1	I:10147340-10149878	+	0	0	0	0	0	0	0	0	0	0	0	0	0	0	0	0
F16C3.2	F16C3.2	I:10150274-10155088	-	0	0	0	0	0	0	0	0	0	0	0	0	0	0	0	0
F16C3.3	F16C3.3	I:10155274-10158487	+	0	1	0	0	0	0	0	0	0	0	1	0	0	0	0	0
F16C3.4	F16C3.4	I:10158941-10160367	+	0	0	0	0	0	0	0	0	0	0	0	0	0	0	0	0
C25A1.3	tag-72	I:10159972-10161875	-	0	0	0	0	0	0	0	0	0	0	0	0	0	0	0	0
C25A1.1	C25A1.1	I:10162379-10163542	+	1	0	0	0	0	0	0	0	0	1	0	0	0	0	0	0
C25A1.2	fkh-10	I:10163465-10165125	-	1	0	0	0	0	0	0	0	0	1	0	0	0	0	0	0
C25A1.4	C25A1.4	I:10169626-10172635	-	0	0	0	0	0	0	0	0	0	0	0	0	0	0	0	0
C25A1.5	C25A1.5	I:10177169-10178911	+	0	0	0	0	0	0	0	0	0	0	0	0	0	0	1	0
C25A1.16	C25A1.16	I:10179008-10179739	+	0	0	0	0	0	0	0	0	0	0	0	0	0	0	1	0
C25A1.6	nola-3	I:10179032-10179226	+	0	0	0	0	0	0	0	0	0	0	0	0	0	0	0	0
C25A1.7	iars-2	I:10179827-10183987	+	0	0	0	0	0	0	0	0	0	0	0	0	0	0	0	0
C25A1.8	clec-87	I:10184234-10185458	-	0	0	0	0	0	0	0	0	0	0	0	0	0	0	0	0
C25A1.9	rsa-1	I:10185790-10187540	+	0	0	0	0	0	0	0	0	0	0	0	0	0	0	0	0
C25A1.10	dao-5	I:10187505-10190886	-	1	1	0	0	0	0	0	0	0	1	1	0	0	0	0	0
C25A1.12	C25A1.12	I:10191291-10192884	-	0	0	0	0	0	0	0	0	0	0	0	0	0	0	0	0
C25A1.13	mrpl-34	I:10193230-10194259	+	0	0	0	0	0	0	0	0	0	0	0	0	0	0	0	0
C25A1.11	aha-1	I:10193916-10196990	-	1	0	0	0	0	0	0	0	0	1	0	0	0	0	0	0
C25A1.15	C25A1.15	I:10197311-10197586	+	0	0	0	0	0	1	0	0	0	0	0	0	0	0	0	0
Y106G6E.1	Y106G6E.1	I:10198276-10200430	-	0	0	0	0	0	0	0	0	0	0	0	0	0	0	0	0
Y106G6E.4	Y106G6E.4	I:10221625-10222768	-	0	0	0	0	0	0	0	0	0	0	0	0	0	0	0	0
Y106G6E.5	ced-12	I:10222870-10227476	-	1	1	0	0	0	0	0	0	0	1	1	0	0	0	0	0
Y106G6E.6	csnk-1	I:10227747-10231206	-	1	0	0	0	0	0	0	0	0	1	0	0	0	0	1	0
ZC247.3	lin-11	I:10248279-10255320	+	1	0	0	0	0	0	0	0	0	1	0	0	0	0	0	0
ZC247.2	ZC247.2	I:10255623-10262197	-	0	0	0	0	0	0	0	0	0	0	0	0	0	0	1	0
ZC247.1	ZC247.1	I:10264301-10279225	-	1	7	0	0	0	0	0	0	0	1	7	0	0	0	0	0
T20F10.1	wts-1	I:10291885-10297913	-	1	0	0	0	0	0	0	0	0	1	0	0	0	0	0	0
T20F10.2	T20F10.2	I:10298206-10300578	+	0	0	0	0	0	0	0	0	0	0	0	0	0	0	0	0
T20F10.5	T20F10.5	I:10300599-10302936	-	0	1	0	0	0	0	0	0	0	0	1	0	0	0	0	0
T20F10.4	T20F10.4	I:10304529-10305779	-	0	0	0	0	0	0	0	0	0	0	0	0	0	0	0	0
Y106G6G.6	Y106G6G.6	I:10319660-10321484	-	0	0	0	0	0	0	0	0	0	0	0	0	0	0	0	0
Y106G6G.4	Y106G6G.4	I:10321339-10323245	-	0	0	0	0	0	0	0	0	0	0	0	0	0	0	0	0
Y106G6G.3	dlc-6	I:10323545-10324139	+	0	0	0	0	0	0	0	0	0	0	0	0	0	0	0	0
Y106G6G.2	Y106G6G.2	I:10323783-10327748	-	0	0	0	0	0	0	0	0	0	0	0	0	0	0	1	0
Y106G6G.1	Y106G6G.1	I:10329018-10330361	+	0	0	0	0	0	0	0	0	0	0	0	0	0	0	0	0
ZC434.2	rps-7	I:10330863-10331738	+	0	0	0	0	0	0	0	0	0	0	0	0	0	0	0	0
ZC434.4	ZC434.4	I:10331953-10333087	-	0	0	0	0	0	0	0	0	0	0	0	0	0	0	0	0
[truncated: 18,517 more rows]
