# Supplementary material for: Natural genetic variation in C. elegans identified genomic loci controlling metabolite levels
Source: Genome Res. 2018 Sep;28(9):1296–308. doi: 10.1101/gr.232322.117 (PMC6120624; doi:10.1101/gr.232322.117)
Supplement: Supplemental Material [file supp_gr.232322.117_Supplemental_Code.zip › Supplemental code/Supporting_files/Trait_names.txt]

metabolite	Data_type	metabolite_fullname
C14:0	Fat	C14:0
C14:1	Fat	C14:1
C15:0	Fat	C15:0
C15:1	Fat	C15:1
C16:0	Fat	C16:0
C16:1	Fat	C16:1
C17:0	Fat	C17:0
C17:1	Fat	C17:1
C18:0	Fat	C18:0
C18:1	Fat	C18:1
C18:2	Fat	C18:2
C18:3	Fat	C18:3
C19:0	Fat	C19:0
C19:1	Fat	C19:1
C20:0	Fat	C20:0
C20:1	Fat	C20:1
C20:3	Fat	C20:3
C20:4	Fat	C20:4
C20:5	Fat	C20:5
C21:0	Fat	C21:0
C21:1	Fat	C21:1
C22:0	Fat	C22:0
C22:1	Fat	C22:1
C22:4	Fat	C22:4
C22:5	Fat	C22:5
C22:6	Fat	C22:6
C23:0	Fat	C23:0
C23:1	Fat	C23:1
C24:0	Fat	C24:0
C24:1	Fat	C24:1
C24:4	Fat	C24:4
C24:5	Fat	C24:5
C24:6	Fat	C24:6
C25:0	Fat	C25:0
C25:1	Fat	C25:1
C26:0	Fat	C26:0
C26:1	Fat	C26:1
C27:0	Fat	C27:0
C27:1	Fat	C27:1
C28:0	Fat	C28:0
C28:1	Fat	C28:1
C29:0	Fat	C29:0
C29:1	Fat	C29:1
C30:0	Fat	C30:0
Ala	AA	Alanine
Arg	AA	Arginine
Asn	AA	Asparagine
Asp	AA	Aspartic acid
Cit	AA	Citrulline
Gln	AA	Glutamine
Glu	AA	Glutamic acid
Gly	AA	Glycine
Ile	AA	Isoleucine
Leu	AA	Leucine
Lys	AA	Lysine
Met	AA	Methionine
Orn	AA	Ornithine
Phe	AA	Phenylalanine
Pro	AA	Proline
Ser	AA	Serine
Trp	AA	Tryptophan
Tyr	AA	Tyrosine
Val	AA	Valine
