# Supplementary material for: Natural genetic variation in C. elegans identified genomic loci controlling metabolite levels
Source: Genome Res. 2018 Sep;28(9):1296–308. doi: 10.1101/gr.232322.117 (PMC6120624; doi:10.1101/gr.232322.117)
Supplement: Supplemental Material [file supp_gr.232322.117_Supplemental_Code.zip › Supplemental code/Supporting_scripts/convenience_functions.R]

    
    ###Convenience function for extracting legend from plot
    get_legend<-function(myggplot){
                         tmp <- ggplot_gtable(ggplot_build(myggplot))
                         leg <- which(sapply(tmp$grobs, function(x) x$name) == "guide-box")
                         legend <- tmp$grobs[[leg]]
                         return(legend)
                        }

    shapiro.test.dpl <- function(x){
                                    return(shapiro.test(x)$p.value)
                                   }
