# Supplementary material for: Natural genetic variation in C. elegans identified genomic loci controlling metabolite levels
Source: Genome Res. 2018 Sep;28(9):1296–308. doi: 10.1101/gr.232322.117 (PMC6120624; doi:10.1101/gr.232322.117)
Supplement: Supplemental Material [file supp_gr.232322.117_Supplemental_Code.zip › Supplemental code/Supporting_scripts/load_CBN_map.R]

################################################################################
###Metabolomics - prep CBN & IL map data - CNN is UNPUBLISHED! #################
################################################################################

cbnmap <- read.delim(file=paste(support_git_dir,"CBN_prepub_201704.txt",sep="")) %>%
          select(-c(supporting_sites:CIGAR)) %>%
          rename(strain=sample,chromosome=chrom,position_start=start,position_end=end,genotype=gt) %>%
          mutate(strain=tolower(strain),genotype=ifelse(genotype==1,1,ifelse(genotype==2,-1,NA))) %>%
          select(strain,chromosome,position_start,position_end,genotype)
